# Supplementary material for: The source attribution analysis revealed the prevalent role of poultry over cattle and wild birds in human campylobacteriosis cases in the Baltic States
Source: PLoS One. 2020 Jul 9;15(7):e0235841. doi: 10.1371/journal.pone.0235841 (PMC7347188; doi:10.1371/journal.pone.0235841)
Supplement: S1 File — General information regarding isolates used in this study. (TAB) [file pone.0235841.s001.tab]

#	ST	CC	aspA	glnA	gltA	glyA	pgm	tkt	uncA	iSource group	Source grouping	GenAlEx group	Country	Year	Source in publication	Publication
1	21	21	2	1	1	3	2	1	5	2	Cattle	Pop3	Latvia	2015	Calf	Meistere et. al. 2019
2	6461	353	2	17	5	2	10	59	6	1	Poultry	Pop2	Latvia	2016	Poultry meat	Meistere et. al. 2019
3	6461	353	2	17	5	2	10	59	6	1	Poultry	Pop2	Latvia	2016	Poultry meat	Meistere et. al. 2019
4	383	283	4	7	12	4	42	51	1	1	Poultry	Pop2	Latvia	2016	Poultry meat	Meistere et. al. 2019
5	21	21	2	1	1	3	2	1	5	2	Cattle	Pop3	Latvia	2015	Calf	Meistere et. al. 2019
6	806	21	2	1	1	3	140	3	5	2	Cattle	Pop3	Latvia	2015	Calf	Meistere et. al. 2019
7	918	48	2	4	1	4	19	1	5	2	Cattle	Pop3	Latvia	2015	Calf	Meistere et. al. 2019
8	5	353	7	2	5	2	10	3	6	1	Poultry	Pop2	Latvia	2014	Chicken	Meistere et. al. 2019
9	5	353	7	2	5	2	10	3	6	1	Poultry	Pop2	Latvia	2014	Chicken	Meistere et. al. 2019
10	6461	353	2	17	5	2	10	59	6	0	Human	Pop1	Latvia	2015	Human	Meistere et. al. 2019
11	6461	353	2	17	5	2	10	59	6	0	Human	Pop1	Latvia	2015	Human	Meistere et. al. 2019
12	6461	353	2	17	5	2	10	59	6	0	Human	Pop1	Latvia	2015	Human	Meistere et. al. 2019
13	51	443	7	17	2	15	23	3	12	0	Human	Pop1	Latvia	2015	Human	Meistere et. al. 2019
14	1519	21	8	1	5	3	2	1	1	0	Human	Pop1	Latvia	2015	Human	Meistere et. al. 2019
15	19	21	2	1	5	3	2	1	5	0	Human	Pop1	Latvia	2016	Human	Meistere et. al. 2019
16	51	443	7	17	2	15	23	3	12	0	Human	Pop1	Latvia	2015	Human	Meistere et. al. 2019
17	50	21	2	1	12	3	2	1	5	0	Human	Pop1	Latvia	2015	Human	Meistere et. al. 2019
18	50	21	2	1	12	3	2	1	5	0	Human	Pop1	Latvia	2015	Human	Meistere et. al. 2019
19	51	443	7	17	2	15	23	3	12	0	Human	Pop1	Latvia	2015	Human	Meistere et. al. 2019
20	267	283	4	7	40	4	42	51	1	0	Human	Pop1	Latvia	2016	Human	Meistere et. al. 2019
21	572	206	62	4	5	2	2	1	5	0	Human	Pop1	Latvia	2016	Human	Meistere et. al. 2019
22	49	49	3	1	5	17	11	11	6	0	Human	Pop1	Latvia	2015	Human	Meistere et. al. 2019
23	572	206	62	4	5	2	2	1	5	0	Human	Pop1	Latvia	2016	Human	Meistere et. al. 2019
24	19	21	2	1	5	3	2	1	5	0	Human	Pop1	Latvia	2015	Human	Meistere et. al. 2019
25	464	464	24	2	2	2	10	3	1	0	Human	Pop1	Latvia	2015	Human	Meistere et. al. 2019
26	49	49	3	1	5	17	11	11	6	0	Human	Pop1	Latvia	2015	Human	Meistere et. al. 2019
27	51	443	7	17	2	15	23	3	12	0	Human	Pop1	Latvia	2015	Human	Meistere et. al. 2019
28	49	49	3	1	5	17	11	11	6	0	Human	Pop1	Latvia	2015	Human	Meistere et. al. 2019
29	50	21	2	1	12	3	2	1	5	0	Human	Pop1	Latvia	2015	Human	Meistere et. al. 2019
30	50	21	2	1	12	3	2	1	5	0	Human	Pop1	Latvia	2015	Human	Meistere et. al. 2019
31	21	21	2	1	1	3	2	1	5	2	Cattle	Pop3	Latvia	2015	Calf	Meistere et. al. 2019
32	21	21	2	1	1	3	2	1	5	2	Cattle	Pop3	Latvia	2015	Calf	Meistere et. al. 2019
33	806	21	2	1	1	3	140	3	5	2	Cattle	Pop3	Latvia	2015	Calf	Meistere et. al. 2019
34	21	21	2	1	1	3	2	1	5	1	Poultry	Pop2	Estonia	2012	Chicken offal or meat	Maesaar et. al.2016
35	50	21	2	1	12	3	2	1	5	1	Poultry	Pop2	Lithuania	2012	Chicken offal or meat	Maesaar et. al.2016
36	50	21	2	1	12	3	2	1	5	1	Poultry	Pop2	Lithuania	2012	Chicken offal or meat	Maesaar et. al.2016
37	50	21	2	1	12	3	2	1	5	1	Poultry	Pop2	Lithuania	2012	Chicken offal or meat	Maesaar et. al.2016
38	50	21	2	1	12	3	2	1	5	1	Poultry	Pop2	Lithuania	2012	Chicken offal or meat	Maesaar et. al.2016
39	50	21	2	1	12	3	2	1	5	0	Human	Pop1	Estonia	2013	Human	Maesaar et. al.2016
40	883	21	2	17	2	3	2	1	5	0	Human	Pop1	Estonia	2013	Human	Maesaar et. al.2016
41	11	45	48	7	10	4	1	7	1	1	Poultry	Pop2	Estonia	2012	Chicken offal or meat	Maesaar et. al.2016
42	11	45	48	7	10	4	1	7	1	1	Poultry	Pop2	Estonia	2012	Chicken offal or meat	Maesaar et. al.2016
43	45	45	4	7	10	4	1	7	1	1	Poultry	Pop2	Estonia	2012	Chicken offal or meat	Maesaar et. al.2016
44	45	45	4	7	10	4	1	7	1	1	Poultry	Pop2	Estonia	2012	Chicken offal or meat	Maesaar et. al.2016
45	45	45	4	7	10	4	1	7	1	1	Poultry	Pop2	Estonia	2012	Chicken offal or meat	Maesaar et. al.2016
46	45	45	4	7	10	4	1	7	1	1	Poultry	Pop2	Lithuania	2012	Chicken offal or meat	Maesaar et. al.2016
47	45	45	4	7	10	4	1	7	1	1	Poultry	Pop2	Lithuania	2012	Chicken offal or meat	Maesaar et. al.2016
48	137	45	4	7	10	4	42	7	1	1	Poultry	Pop2	Lithuania	2012	Chicken offal or meat	Maesaar et. al.2016
49	583	45	4	7	10	4	42	51	1	1	Poultry	Pop2	Lithuania	2012	Chicken offal or meat	Maesaar et. al.2016
50	429	48	7	4	5	2	11	1	5	1	Poultry	Pop2	Estonia	2012	Chicken offal or meat	Maesaar et. al.2016
51	429	48	7	4	5	2	11	1	5	1	Poultry	Pop2	Lithuania	2012	Chicken offal or meat	Maesaar et. al.2016
52	61	61	1	4	2	2	6	3	17	0	Human	Pop1	Estonia	2011	Human	Maesaar et. al.2016
53	257	257	9	2	4	62	4	5	6	0	Human	Pop1	Estonia	2011	Human	Maesaar et. al.2016
54	383	283	4	7	12	4	42	51	1	1	Poultry	Pop2	Estonia	2012	Chicken offal or meat	Maesaar et. al.2016
55	383	283	4	7	12	4	42	51	1	1	Poultry	Pop2	Estonia	2012	Chicken offal or meat	Maesaar et. al.2016
56	5	353	7	2	5	2	10	3	6	1	Poultry	Pop2	Latvia	2012	Chicken offal or meat	Maesaar et. al.2016
57	5	353	7	2	5	2	10	3	6	1	Poultry	Pop2	Latvia	2012	Chicken offal or meat	Maesaar et. al.2016
58	5	353	7	2	5	2	10	3	6	1	Poultry	Pop2	Latvia	2012	Chicken offal or meat	Maesaar et. al.2016
59	5	353	7	2	5	2	10	3	6	1	Poultry	Pop2	Latvia	2012	Chicken offal or meat	Maesaar et. al.2016
60	5	353	7	2	5	2	10	3	6	1	Poultry	Pop2	Latvia	2012	Chicken offal or meat	Maesaar et. al.2016
61	5	353	7	2	5	2	10	3	6	1	Poultry	Pop2	Latvia	2012	Chicken offal or meat	Maesaar et. al.2016
62	5	353	7	2	5	2	10	3	6	1	Poultry	Pop2	Latvia	2012	Chicken offal or meat	Maesaar et. al.2016
63	5	353	7	2	5	2	10	3	6	1	Poultry	Pop2	Latvia	2012	Chicken offal or meat	Maesaar et. al.2016
64	5	353	7	2	5	2	10	3	6	1	Poultry	Pop2	Lithuania	2012	Chicken offal or meat	Maesaar et. al.2016
65	5	353	7	2	5	2	10	3	6	1	Poultry	Pop2	Lithuania	2012	Chicken offal or meat	Maesaar et. al.2016
66	5	353	7	2	5	2	10	3	6	1	Poultry	Pop2	Lithuania	2012	Chicken offal or meat	Maesaar et. al.2016
67	353	353	7	17	5	2	10	3	6	0	Human	Pop1	Estonia	2011	Human	Maesaar et. al.2016
68	353	353	7	17	5	2	10	3	6	0	Human	Pop1	Estonia	2011	Human	Maesaar et. al.2016
69	353	353	7	17	5	2	10	3	6	0	Human	Pop1	Estonia	2011	Human	Maesaar et. al.2016
70	356	353	14	17	5	2	11	3	6	0	Human	Pop1	Estonia	2011	Human	Maesaar et. al.2016
71	354	354	8	10	2	2	11	12	6	1	Poultry	Pop2	Estonia	2012	Chicken offal or meat	Maesaar et. al.2016
72	354	354	8	10	2	2	11	12	6	1	Poultry	Pop2	Lithuania	2012	Chicken offal or meat	Maesaar et. al.2016
73	51	443	7	17	2	15	23	3	12	0	Human	Pop1	Estonia	2013	Human	Maesaar et. al.2016
74	8188	464	9	2	2	2	11	5	1	1	Poultry	Pop2	Estonia	2012	Chicken offal or meat	Maesaar et. al.2016
75	8188	464	9	2	2	2	11	5	1	1	Poultry	Pop2	Estonia	2012	Chicken offal or meat	Maesaar et. al.2016
76	8188	464	9	2	2	2	11	5	1	1	Poultry	Pop2	Estonia	2012	Chicken offal or meat	Maesaar et. al.2016
77	658	658	2	4	2	4	19	3	6	1	Poultry	Pop2	Estonia	2012	Chicken offal or meat	Maesaar et. al.2016
78	794	677	10	81	50	87	120	76	52	1	Poultry	Pop2	Estonia	2012	Chicken offal or meat	Maesaar et. al.2016
79	2221	UA	2	1	84	3	19	25	57	1	Poultry	Pop2	Estonia	2012	Chicken offal or meat	Maesaar et. al.2016
80	2274	UA	9	17	5	10	350	3	3	0	Human	Pop1	Estonia	2011	Human	Maesaar et. al.2016
81	1721	UA	7	78	42	4	106	12	8	0	Human	Pop1	Lithuania	not specified	Human	Aksomaitiene et. al. 2019
82	2117	UA	64	70	164	98	123	229	16	3	WildBird	Pop4	Lithuania	not specified	Wild bird	Aksomaitiene et. al. 2019
83	2117	UA	64	70	164	98	123	229	16	3	WildBird	Pop4	Lithuania	not specified	Wild bird	Aksomaitiene et. al. 2019
84	2186	UA	64	96	22	100	134	103	16	3	WildBird	Pop4	Lithuania	not specified	Wild bird	Aksomaitiene et. al. 2019
85	2217	UA	19	24	42	246	300	259	57	2	Cattle	Pop3	Lithuania	not specified	Dairy cattle	Aksomaitiene et. al. 2019
86	2743	UA	64	19	20	100	144	54	16	3	WildBird	Pop4	Lithuania	not specified	Wild bird	Aksomaitiene et. al. 2019
87	2883	UA	7	21	5	62	67	3	216	1	Poultry	Pop2	Lithuania	not specified	Broiler	Aksomaitiene et. al. 2019
88	3098	UA	19	24	23	20	397	16	15	2	Cattle	Pop3	Lithuania	not specified	Dairy cattle	Aksomaitiene et. al. 2019
89	3098	UA	19	24	23	20	397	16	15	2	Cattle	Pop3	Lithuania	not specified	Dairy cattle	Aksomaitiene et. al. 2019
90	3098	UA	19	24	23	20	397	16	15	2	Cattle	Pop3	Lithuania	not specified	Dairy cattle	Aksomaitiene et. al. 2019
91	3098	UA	19	24	23	20	397	16	15	2	Cattle	Pop3	Lithuania	not specified	Dairy cattle	Aksomaitiene et. al. 2019
92	3098	UA	19	24	23	20	397	16	15	2	Cattle	Pop3	Lithuania	not specified	Dairy cattle	Aksomaitiene et. al. 2019
93	3502	UA	18	33	72	325	116	104	6	1	Poultry	Pop2	Lithuania	not specified	Broiler	Aksomaitiene et. al. 2019
94	3546	UA	9	17	5	10	350	335	3	0	Human	Pop1	Lithuania	not specified	Human	Aksomaitiene et. al. 2019
95	3573	UA	7	172	21	49	125	224	51	1	Poultry	Pop2	Lithuania	not specified	Broiler	Aksomaitiene et. al. 2019
96	3755	UA	64	33	22	344	122	17	16	3	WildBird	Pop4	Lithuania	not specified	Wild bird	Aksomaitiene et. al. 2019
97	436	UA	7	21	5	62	4	61	44	2	Cattle	Pop3	Lithuania	not specified	Dairy cattle	Aksomaitiene et. al. 2019
98	448	UA	61	70	22	18	2	74	47	3	WildBird	Pop4	Lithuania	not specified	Wild bird	Aksomaitiene et. al. 2019
99	4566	UA	258	174	207	193	336	421	131	3	WildBird	Pop4	Lithuania	not specified	Wild bird	Aksomaitiene et. al. 2019
100	4596	UA	64	33	22	401	122	427	16	3	WildBird	Pop4	Lithuania	not specified	Wild bird	Aksomaitiene et. al. 2019
101	4800	UA	275	84	5	10	119	178	26	1	Poultry	Pop2	Lithuania	not specified	Broiler	Aksomaitiene et. al. 2019
102	495	UA	67	2	42	4	4	25	8	0	Human	Pop1	Lithuania	not specified	Human	Aksomaitiene et. al. 2019
103	5543	UA	18	22	22	18	194	17	16	3	WildBird	Pop4	Lithuania	not specified	Wild bird	Aksomaitiene et. al. 2019
104	5559	UA	64	22	164	100	123	101	60	3	WildBird	Pop4	Lithuania	not specified	Wild bird	Aksomaitiene et. al. 2019
105	5590	UA	1	2	42	450	10	9	59	2	Cattle	Pop3	Lithuania	not specified	Dairy cattle	Aksomaitiene et. al. 2019
106	5843	UA	1	1	5	48	394	88	233	3	WildBird	Pop4	Lithuania	not specified	Wild bird	Aksomaitiene et. al. 2019
107	5843	UA	1	1	5	48	394	88	233	3	WildBird	Pop4	Lithuania	not specified	Wild bird	Aksomaitiene et. al. 2019
108	5845	UA	18	70	164	97	115	86	47	3	WildBird	Pop4	Lithuania	not specified	Wild bird	Aksomaitiene et. al. 2019
109	6383	UA	109	22	20	100	134	54	16	3	WildBird	Pop4	Lithuania	not specified	Wild bird	Aksomaitiene et. al. 2019
110	6384	UA	258	174	154	193	241	375	331	3	WildBird	Pop4	Lithuania	not specified	Wild bird	Aksomaitiene et. al. 2019
111	6385	UA	258	174	207	193	241	101	131	3	WildBird	Pop4	Lithuania	not specified	Wild bird	Aksomaitiene et. al. 2019
112	6386	UA	64	95	20	100	514	301	60	3	WildBird	Pop4	Lithuania	not specified	Wild bird	Aksomaitiene et. al. 2019
113	6386	UA	64	95	20	100	514	301	60	3	WildBird	Pop4	Lithuania	not specified	Wild bird	Aksomaitiene et. al. 2019
114	6386	UA	64	95	20	100	514	301	60	3	WildBird	Pop4	Lithuania	not specified	Wild bird	Aksomaitiene et. al. 2019
115	6387	UA	64	22	85	100	134	270	16	3	WildBird	Pop4	Lithuania	not specified	Wild bird	Aksomaitiene et. al. 2019
116	6387	UA	64	22	85	100	134	270	16	3	WildBird	Pop4	Lithuania	not specified	Wild bird	Aksomaitiene et. al. 2019
117	6388	UA	64	105	20	77	92	103	77	3	WildBird	Pop4	Lithuania	not specified	Wild bird	Aksomaitiene et. al. 2019
118	6389	UA	64	33	72	18	122	103	16	3	WildBird	Pop4	Lithuania	not specified	Wild bird	Aksomaitiene et. al. 2019
119	6390	UA	64	133	20	100	134	160	16	3	WildBird	Pop4	Lithuania	not specified	Wild bird	Aksomaitiene et. al. 2019
120	6394	UA	76	22	20	100	134	101	16	3	WildBird	Pop4	Lithuania	not specified	Wild bird	Aksomaitiene et. al. 2019
121	6395	UA	76	33	31	104	43	109	31	3	WildBird	Pop4	Lithuania	not specified	Wild bird	Aksomaitiene et. al. 2019
122	6396	UA	64	105	203	189	134	54	16	3	WildBird	Pop4	Lithuania	not specified	Wild bird	Aksomaitiene et. al. 2019
123	6396	UA	64	105	203	189	134	54	16	3	WildBird	Pop4	Lithuania	not specified	Wild bird	Aksomaitiene et. al. 2019
124	6398	UA	64	22	121	100	134	103	16	3	WildBird	Pop4	Lithuania	not specified	Wild bird	Aksomaitiene et. al. 2019
125	6400	UA	27	22	72	108	116	375	16	3	WildBird	Pop4	Lithuania	not specified	Wild bird	Aksomaitiene et. al. 2019
126	6400	UA	27	22	72	108	116	375	16	3	WildBird	Pop4	Lithuania	not specified	Wild bird	Aksomaitiene et. al. 2019
127	6401	UA	1	111	5	48	394	88	233	3	WildBird	Pop4	Lithuania	not specified	Wild bird	Aksomaitiene et. al. 2019
128	6403	UA	64	22	20	100	134	101	16	3	WildBird	Pop4	Lithuania	not specified	Wild bird	Aksomaitiene et. al. 2019
129	6404	UA	112	22	77	100	134	17	16	3	WildBird	Pop4	Lithuania	not specified	Wild bird	Aksomaitiene et. al. 2019
130	6405	UA	216	33	78	100	124	86	251	3	WildBird	Pop4	Lithuania	not specified	Wild bird	Aksomaitiene et. al. 2019
131	6406	UA	216	150	105	109	146	390	306	3	WildBird	Pop4	Lithuania	not specified	Wild bird	Aksomaitiene et. al. 2019
132	6410	UA	7	112	5	15	119	67	6	1	Poultry	Pop2	Lithuania	not specified	Broiler	Aksomaitiene et. al. 2019
133	6410	UA	7	112	5	15	119	67	6	1	Poultry	Pop2	Lithuania	not specified	Broiler	Aksomaitiene et. al. 2019
134	6410	UA	7	112	5	15	119	67	6	1	Poultry	Pop2	Lithuania	not specified	Broiler	Aksomaitiene et. al. 2019
135	6410	UA	7	112	5	15	119	67	6	1	Poultry	Pop2	Lithuania	not specified	Broiler	Aksomaitiene et. al. 2019
136	6410	UA	7	112	5	15	119	67	6	1	Poultry	Pop2	Lithuania	not specified	Broiler	Aksomaitiene et. al. 2019
137	6410	UA	7	112	5	15	119	67	6	1	Poultry	Pop2	Lithuania	not specified	Broiler	Aksomaitiene et. al. 2019
138	6410	UA	7	112	5	15	119	67	6	1	Poultry	Pop2	Lithuania	not specified	Broiler	Aksomaitiene et. al. 2019
139	6410	UA	7	112	5	15	119	67	6	1	Poultry	Pop2	Lithuania	not specified	Broiler	Aksomaitiene et. al. 2019
140	6410	UA	7	112	5	15	119	67	6	1	Poultry	Pop2	Lithuania	not specified	Broiler	Aksomaitiene et. al. 2019
141	6410	UA	7	112	5	15	119	67	6	1	Poultry	Pop2	Lithuania	not specified	Broiler	Aksomaitiene et. al. 2019
142	6410	UA	7	112	5	15	119	67	6	1	Poultry	Pop2	Lithuania	not specified	Broiler	Aksomaitiene et. al. 2019
143	6411	UA	1	61	4	38	517	59	35	1	Poultry	Pop2	Lithuania	not specified	Broiler	Aksomaitiene et. al. 2019
144	6411	UA	1	61	4	38	517	59	35	1	Poultry	Pop2	Lithuania	not specified	Broiler	Aksomaitiene et. al. 2019
145	6411	UA	1	61	4	38	517	59	35	1	Poultry	Pop2	Lithuania	not specified	Broiler	Aksomaitiene et. al. 2019
146	6411	UA	1	61	4	38	517	59	35	1	Poultry	Pop2	Lithuania	not specified	Broiler	Aksomaitiene et. al. 2019
147	6411	UA	1	61	4	38	517	59	35	1	Poultry	Pop2	Lithuania	not specified	Broiler	Aksomaitiene et. al. 2019
148	6411	UA	1	61	4	38	517	59	35	1	Poultry	Pop2	Lithuania	not specified	Broiler	Aksomaitiene et. al. 2019
149	6412	UA	7	112	5	1	13	1	26	1	Poultry	Pop2	Lithuania	not specified	Broiler	Aksomaitiene et. al. 2019
150	6415	UA	64	105	20	100	94	103	16	3	WildBird	Pop4	Lithuania	not specified	Wild bird	Aksomaitiene et. al. 2019
151	6422	UA	1	31	29	176	40	32	385	3	WildBird	Pop4	Lithuania	not specified	Wild bird	Aksomaitiene et. al. 2019
152	6422	UA	1	31	29	176	40	32	385	3	WildBird	Pop4	Lithuania	not specified	Wild bird	Aksomaitiene et. al. 2019
153	6422	UA	1	31	29	176	40	32	385	3	WildBird	Pop4	Lithuania	not specified	Wild bird	Aksomaitiene et. al. 2019
154	6423	UA	18	33	20	514	1	86	16	3	WildBird	Pop4	Lithuania	not specified	Wild bird	Aksomaitiene et. al. 2019
155	6425	UA	64	22	31	100	652	270	16	3	WildBird	Pop4	Lithuania	not specified	Wild bird	Aksomaitiene et. al. 2019
156	6427	UA	64	95	20	100	514	101	60	3	WildBird	Pop4	Lithuania	not specified	Wild bird	Aksomaitiene et. al. 2019
157	6428	UA	344	70	22	98	123	86	16	3	WildBird	Pop4	Lithuania	not specified	Wild bird	Aksomaitiene et. al. 2019
158	6429	UA	112	22	77	515	134	17	16	3	WildBird	Pop4	Lithuania	not specified	Wild bird	Aksomaitiene et. al. 2019
159	6430	UA	258	174	207	193	241	375	131	3	WildBird	Pop4	Lithuania	not specified	Wild bird	Aksomaitiene et. al. 2019
160	6431	UA	64	449	22	111	138	17	16	3	WildBird	Pop4	Lithuania	not specified	Wild bird	Aksomaitiene et. al. 2019
161	6432	UA	18	268	229	18	159	61	16	3	WildBird	Pop4	Lithuania	not specified	Wild bird	Aksomaitiene et. al. 2019
162	6433	UA	216	33	78	100	124	86	256	3	WildBird	Pop4	Lithuania	not specified	Wild bird	Aksomaitiene et. al. 2019
163	6437	UA	80	22	72	18	654	103	305	3	WildBird	Pop4	Lithuania	not specified	Wild bird	Aksomaitiene et. al. 2019
164	6438	UA	76	22	72	98	655	518	305	3	WildBird	Pop4	Lithuania	not specified	Wild bird	Aksomaitiene et. al. 2019
165	6439	UA	64	450	388	100	653	519	16	3	WildBird	Pop4	Lithuania	not specified	Wild bird	Aksomaitiene et. al. 2019
166	6609	UA	18	33	22	104	116	86	16	3	WildBird	Pop4	Lithuania	not specified	Wild bird	Aksomaitiene et. al. 2019
167	7207	UA	9	61	2	2	517	5	35	1	Poultry	Pop2	Lithuania	not specified	Broiler	Aksomaitiene et. al. 2019
168	7209	UA	7	112	5	15	42	67	1	1	Poultry	Pop2	Lithuania	not specified	Broiler	Aksomaitiene et. al. 2019
169	7213	UA	7	112	5	15	119	12	6	1	Poultry	Pop2	Lithuania	not specified	Broiler	Aksomaitiene et. al. 2019
170	7308	UA	275	84	5	10	19	178	26	1	Poultry	Pop2	Lithuania	not specified	Broiler	Aksomaitiene et. al. 2019
171	7311	UA	64	467	71	100	134	160	16	3	WildBird	Pop4	Lithuania	not specified	Wild bird	Aksomaitiene et. al. 2019
172	7312	UA	64	22	310	255	134	204	16	3	WildBird	Pop4	Lithuania	not specified	Wild bird	Aksomaitiene et. al. 2019
173	7315	UA	64	33	472	143	134	568	16	3	WildBird	Pop4	Lithuania	not specified	Wild bird	Aksomaitiene et. al. 2019
174	7315	UA	64	33	472	143	134	568	16	3	WildBird	Pop4	Lithuania	not specified	Wild bird	Aksomaitiene et. al. 2019
175	905	UA	2	15	4	3	154	25	35	3	WildBird	Pop4	Lithuania	not specified	Wild bird	Aksomaitiene et. al. 2019
176	992	UA	2	59	4	27	126	29	23	3	WildBird	Pop4	Lithuania	not specified	Wild bird	Aksomaitiene et. al. 2019
177	6409	1034	2	15	4	3	154	25	23	1	Poultry	Pop2	Lithuania	not specified	Broiler	Aksomaitiene et. al. 2019
178	3925	1275	27	99	22	356	43	375	31	3	WildBird	Pop4	Lithuania	not specified	Wild bird	Aksomaitiene et. al. 2019
179	6414	1287	84	141	29	28	651	136	35	3	WildBird	Pop4	Lithuania	not specified	Wild bird	Aksomaitiene et. al. 2019
180	220	179	1	6	29	2	40	32	3	3	WildBird	Pop4	Lithuania	not specified	Wild bird	Aksomaitiene et. al. 2019
181	220	179	1	6	29	2	40	32	3	3	WildBird	Pop4	Lithuania	not specified	Wild bird	Aksomaitiene et. al. 2019
182	220	179	1	6	29	2	40	32	3	3	WildBird	Pop4	Lithuania	not specified	Wild bird	Aksomaitiene et. al. 2019
183	220	179	1	6	29	2	40	32	3	3	WildBird	Pop4	Lithuania	not specified	Wild bird	Aksomaitiene et. al. 2019
184	220	179	1	6	29	2	40	32	3	3	WildBird	Pop4	Lithuania	not specified	Wild bird	Aksomaitiene et. al. 2019
185	2209	179	1	6	29	176	40	32	3	0	Human	Pop1	Lithuania	not specified	Human	Aksomaitiene et. al. 2019
186	2209	179	1	6	29	176	40	32	3	0	Human	Pop1	Lithuania	not specified	Human	Aksomaitiene et. al. 2019
187	4447	179	1	31	29	176	40	32	3	3	WildBird	Pop4	Lithuania	not specified	Wild bird	Aksomaitiene et. al. 2019
188	4447	179	1	31	29	176	40	32	3	3	WildBird	Pop4	Lithuania	not specified	Wild bird	Aksomaitiene et. al. 2019
189	4447	179	1	31	29	176	40	32	3	3	WildBird	Pop4	Lithuania	not specified	Wild bird	Aksomaitiene et. al. 2019
190	4447	179	1	31	29	176	40	32	3	3	WildBird	Pop4	Lithuania	not specified	Wild bird	Aksomaitiene et. al. 2019
191	4447	179	1	31	29	176	40	32	3	3	WildBird	Pop4	Lithuania	not specified	Wild bird	Aksomaitiene et. al. 2019
192	4447	179	1	31	29	176	40	32	3	3	WildBird	Pop4	Lithuania	not specified	Wild bird	Aksomaitiene et. al. 2019
193	4447	179	1	31	29	176	40	32	3	3	WildBird	Pop4	Lithuania	not specified	Wild bird	Aksomaitiene et. al. 2019
194	4447	179	1	31	29	176	40	32	3	3	WildBird	Pop4	Lithuania	not specified	Wild bird	Aksomaitiene et. al. 2019
195	6421	179	1	6	29	513	40	32	3	3	WildBird	Pop4	Lithuania	not specified	Wild bird	Aksomaitiene et. al. 2019
196	6421	179	1	6	29	513	40	32	3	3	WildBird	Pop4	Lithuania	not specified	Wild bird	Aksomaitiene et. al. 2019
197	6424	179	343	6	29	512	40	32	3	3	WildBird	Pop4	Lithuania	not specified	Wild bird	Aksomaitiene et. al. 2019
198	6424	179	343	6	29	512	40	32	3	3	WildBird	Pop4	Lithuania	not specified	Wild bird	Aksomaitiene et. al. 2019
199	6424	179	343	6	29	512	40	32	3	3	WildBird	Pop4	Lithuania	not specified	Wild bird	Aksomaitiene et. al. 2019
200	6424	179	343	6	29	512	40	32	3	3	WildBird	Pop4	Lithuania	not specified	Wild bird	Aksomaitiene et. al. 2019
201	6424	179	343	6	29	512	40	32	3	3	WildBird	Pop4	Lithuania	not specified	Wild bird	Aksomaitiene et. al. 2019
202	6424	179	343	6	29	512	40	32	3	3	WildBird	Pop4	Lithuania	not specified	Wild bird	Aksomaitiene et. al. 2019
203	6424	179	343	6	29	512	40	32	3	3	WildBird	Pop4	Lithuania	not specified	Wild bird	Aksomaitiene et. al. 2019
204	6424	179	343	6	29	512	40	32	3	3	WildBird	Pop4	Lithuania	not specified	Wild bird	Aksomaitiene et. al. 2019
205	6426	179	1	6	29	512	40	32	3	3	WildBird	Pop4	Lithuania	not specified	Wild bird	Aksomaitiene et. al. 2019
206	122	206	6	4	5	2	2	1	5	0	Human	Pop1	Lithuania	not specified	Human	Aksomaitiene et. al. 2019
207	227	206	2	4	5	2	2	1	5	1	Poultry	Pop2	Lithuania	not specified	Broiler	Aksomaitiene et. al. 2019
208	227	206	2	4	5	2	2	1	5	1	Poultry	Pop2	Lithuania	not specified	Broiler	Aksomaitiene et. al. 2019
209	227	206	2	4	5	2	2	1	5	0	Human	Pop1	Lithuania	not specified	Human	Aksomaitiene et. al. 2019
210	227	206	2	4	5	2	2	1	5	0	Human	Pop1	Lithuania	not specified	Human	Aksomaitiene et. al. 2019
211	227	206	2	4	5	2	2	1	5	0	Human	Pop1	Lithuania	not specified	Human	Aksomaitiene et. al. 2019
212	227	206	2	4	5	2	2	1	5	0	Human	Pop1	Lithuania	not specified	Human	Aksomaitiene et. al. 2019
213	227	206	2	4	5	2	2	1	5	0	Human	Pop1	Lithuania	not specified	Human	Aksomaitiene et. al. 2019
214	572	206	62	4	5	2	2	1	5	2	Cattle	Pop3	Lithuania	not specified	Dairy cattle	Aksomaitiene et. al. 2019
215	572	206	62	4	5	2	2	1	5	2	Cattle	Pop3	Lithuania	not specified	Dairy cattle	Aksomaitiene et. al. 2019
216	1459	21	2	1	1	2	2	1	5	0	Human	Pop1	Lithuania	not specified	Human	Aksomaitiene et. al. 2019
217	19	21	2	1	5	3	2	1	5	0	Human	Pop1	Lithuania	not specified	Human	Aksomaitiene et. al. 2019
218	19	21	2	1	5	3	2	1	5	0	Human	Pop1	Lithuania	not specified	Human	Aksomaitiene et. al. 2019
219	19	21	2	1	5	3	2	1	5	0	Human	Pop1	Lithuania	not specified	Human	Aksomaitiene et. al. 2019
220	19	21	2	1	5	3	2	1	5	0	Human	Pop1	Lithuania	not specified	Human	Aksomaitiene et. al. 2019
221	19	21	2	1	5	3	2	1	5	1	Poultry	Pop2	Lithuania	not specified	Broiler	Aksomaitiene et. al. 2019
222	19	21	2	1	5	3	2	1	5	2	Cattle	Pop3	Lithuania	not specified	Dairy cattle	Aksomaitiene et. al. 2019
223	19	21	2	1	5	3	2	1	5	0	Human	Pop1	Lithuania	not specified	Human	Aksomaitiene et. al. 2019
224	1943	21	2	1	1	3	2	226	5	0	Human	Pop1	Lithuania	not specified	Human	Aksomaitiene et. al. 2019
225	21	21	2	1	1	3	2	1	5	0	Human	Pop1	Lithuania	not specified	Human	Aksomaitiene et. al. 2019
226	21	21	2	1	1	3	2	1	5	1	Poultry	Pop2	Lithuania	not specified	Broiler	Aksomaitiene et. al. 2019
227	21	21	2	1	1	3	2	1	5	1	Poultry	Pop2	Lithuania	not specified	Broiler	Aksomaitiene et. al. 2019
228	21	21	2	1	1	3	2	1	5	0	Human	Pop1	Lithuania	not specified	Human	Aksomaitiene et. al. 2019
229	21	21	2	1	1	3	2	1	5	2	Cattle	Pop3	Lithuania	not specified	Dairy cattle	Aksomaitiene et. al. 2019
230	21	21	2	1	1	3	2	1	5	2	Cattle	Pop3	Lithuania	not specified	Dairy cattle	Aksomaitiene et. al. 2019
231	21	21	2	1	1	3	2	1	5	2	Cattle	Pop3	Lithuania	not specified	Dairy cattle	Aksomaitiene et. al. 2019
232	21	21	2	1	1	3	2	1	5	2	Cattle	Pop3	Lithuania	not specified	Dairy cattle	Aksomaitiene et. al. 2019
233	21	21	2	1	1	3	2	1	5	2	Cattle	Pop3	Lithuania	not specified	Dairy cattle	Aksomaitiene et. al. 2019
234	21	21	2	1	1	3	2	1	5	2	Cattle	Pop3	Lithuania	not specified	Dairy cattle	Aksomaitiene et. al. 2019
235	21	21	2	1	1	3	2	1	5	2	Cattle	Pop3	Lithuania	not specified	Dairy cattle	Aksomaitiene et. al. 2019
236	21	21	2	1	1	3	2	1	5	2	Cattle	Pop3	Lithuania	not specified	Dairy cattle	Aksomaitiene et. al. 2019
237	21	21	2	1	1	3	2	1	5	2	Cattle	Pop3	Lithuania	not specified	Dairy cattle	Aksomaitiene et. al. 2019
238	21	21	2	1	1	3	2	1	5	2	Cattle	Pop3	Lithuania	not specified	Dairy cattle	Aksomaitiene et. al. 2019
239	21	21	2	1	1	3	2	1	5	2	Cattle	Pop3	Lithuania	not specified	Dairy cattle	Aksomaitiene et. al. 2019
240	21	21	2	1	1	3	2	1	5	2	Cattle	Pop3	Lithuania	not specified	Dairy cattle	Aksomaitiene et. al. 2019
241	21	21	2	1	1	3	2	1	5	2	Cattle	Pop3	Lithuania	not specified	Dairy cattle	Aksomaitiene et. al. 2019
242	21	21	2	1	1	3	2	1	5	2	Cattle	Pop3	Lithuania	not specified	Dairy cattle	Aksomaitiene et. al. 2019
243	251	21	2	1	5	2	2	1	5	1	Poultry	Pop2	Lithuania	not specified	Broiler	Aksomaitiene et. al. 2019
244	376	21	2	2	1	3	2	1	5	1	Poultry	Pop2	Lithuania	not specified	Broiler	Aksomaitiene et. al. 2019
245	376	21	2	2	1	3	2	1	5	0	Human	Pop1	Lithuania	not specified	Human	Aksomaitiene et. al. 2019
246	376	21	2	2	1	3	2	1	5	1	Poultry	Pop2	Lithuania	not specified	Broiler	Aksomaitiene et. al. 2019
247	376	21	2	2	1	3	2	1	5	1	Poultry	Pop2	Lithuania	not specified	Broiler	Aksomaitiene et. al. 2019
248	50	21	2	1	12	3	2	1	5	0	Human	Pop1	Lithuania	not specified	Human	Aksomaitiene et. al. 2019
249	50	21	2	1	12	3	2	1	5	0	Human	Pop1	Lithuania	not specified	Human	Aksomaitiene et. al. 2019
250	50	21	2	1	12	3	2	1	5	0	Human	Pop1	Lithuania	not specified	Human	Aksomaitiene et. al. 2019
251	50	21	2	1	12	3	2	1	5	0	Human	Pop1	Lithuania	not specified	Human	Aksomaitiene et. al. 2019
252	50	21	2	1	12	3	2	1	5	0	Human	Pop1	Lithuania	not specified	Human	Aksomaitiene et. al. 2019
253	50	21	2	1	12	3	2	1	5	0	Human	Pop1	Lithuania	not specified	Human	Aksomaitiene et. al. 2019
254	50	21	2	1	12	3	2	1	5	1	Poultry	Pop2	Lithuania	not specified	Broiler	Aksomaitiene et. al. 2019
255	50	21	2	1	12	3	2	1	5	1	Poultry	Pop2	Lithuania	not specified	Broiler	Aksomaitiene et. al. 2019
256	50	21	2	1	12	3	2	1	5	1	Poultry	Pop2	Lithuania	not specified	Broiler	Aksomaitiene et. al. 2019
257	50	21	2	1	12	3	2	1	5	0	Human	Pop1	Lithuania	not specified	Human	Aksomaitiene et. al. 2019
258	50	21	2	1	12	3	2	1	5	0	Human	Pop1	Lithuania	not specified	Human	Aksomaitiene et. al. 2019
259	50	21	2	1	12	3	2	1	5	0	Human	Pop1	Lithuania	not specified	Human	Aksomaitiene et. al. 2019
260	50	21	2	1	12	3	2	1	5	0	Human	Pop1	Lithuania	not specified	Human	Aksomaitiene et. al. 2019
261	50	21	2	1	12	3	2	1	5	0	Human	Pop1	Lithuania	not specified	Human	Aksomaitiene et. al. 2019
262	6393	21	2	1	5	3	11	1	5	0	Human	Pop1	Lithuania	not specified	Human	Aksomaitiene et. al. 2019
263	6436	21	2	1	12	3	2	1	386	1	Poultry	Pop2	Lithuania	not specified	Broiler	Aksomaitiene et. al. 2019
264	7211	21	2	1	5	3	2	3	26	1	Poultry	Pop2	Lithuania	not specified	Broiler	Aksomaitiene et. al. 2019
265	7216	21	2	1	209	3	2	1	5	2	Cattle	Pop3	Lithuania	not specified	Dairy cattle	Aksomaitiene et. al. 2019
266	1947	22	1	94	6	4	3	3	3	0	Human	Pop1	Lithuania	not specified	Human	Aksomaitiene et. al. 2019
267	22	22	1	3	6	4	3	3	3	0	Human	Pop1	Lithuania	not specified	Human	Aksomaitiene et. al. 2019
268	257	257	9	2	4	62	4	5	6	0	Human	Pop1	Lithuania	not specified	Human	Aksomaitiene et. al. 2019
269	257	257	9	2	4	62	4	5	6	0	Human	Pop1	Lithuania	not specified	Human	Aksomaitiene et. al. 2019
270	257	257	9	2	4	62	4	5	6	2	Cattle	Pop3	Lithuania	not specified	Dairy cattle	Aksomaitiene et. al. 2019
271	257	257	9	2	4	62	4	5	6	0	Human	Pop1	Lithuania	not specified	Human	Aksomaitiene et. al. 2019
272	257	257	9	2	4	62	4	5	6	0	Human	Pop1	Lithuania	not specified	Human	Aksomaitiene et. al. 2019
273	257	257	9	2	4	62	4	5	6	0	Human	Pop1	Lithuania	not specified	Human	Aksomaitiene et. al. 2019
274	257	257	9	2	4	62	4	5	6	2	Cattle	Pop3	Lithuania	not specified	Dairy cattle	Aksomaitiene et. al. 2019
275	257	257	9	2	4	62	4	5	6	2	Cattle	Pop3	Lithuania	not specified	Dairy cattle	Aksomaitiene et. al. 2019
276	824	257	9	2	2	2	11	5	6	1	Poultry	Pop2	Lithuania	not specified	Broiler	Aksomaitiene et. al. 2019
277	824	257	9	2	2	2	11	5	6	0	Human	Pop1	Lithuania	not specified	Human	Aksomaitiene et. al. 2019
278	824	257	9	2	2	2	11	5	6	0	Human	Pop1	Lithuania	not specified	Human	Aksomaitiene et. al. 2019
279	6382	283	4	2	40	4	42	51	1	0	Human	Pop1	Lithuania	not specified	Human	Aksomaitiene et. al. 2019
280	7210	283	2	7	40	4	2	51	5	1	Poultry	Pop2	Lithuania	not specified	Broiler	Aksomaitiene et. al. 2019
281	3285	353	7	2	5	2	10	3	1	0	Human	Pop1	Lithuania	not specified	Human	Aksomaitiene et. al. 2019
282	353	353	7	17	5	2	10	3	6	0	Human	Pop1	Lithuania	not specified	Human	Aksomaitiene et. al. 2019
283	353	353	7	17	5	2	10	3	6	0	Human	Pop1	Lithuania	not specified	Human	Aksomaitiene et. al. 2019
284	353	353	7	17	5	2	10	3	6	1	Poultry	Pop2	Lithuania	not specified	Broiler	Aksomaitiene et. al. 2019
285	353	353	7	17	5	2	10	3	6	1	Poultry	Pop2	Lithuania	not specified	Broiler	Aksomaitiene et. al. 2019
286	356	353	14	17	5	2	11	3	6	0	Human	Pop1	Lithuania	not specified	Human	Aksomaitiene et. al. 2019
287	5	353	7	2	5	2	10	3	6	0	Human	Pop1	Lithuania	not specified	Human	Aksomaitiene et. al. 2019
288	5	353	7	2	5	2	10	3	6	0	Human	Pop1	Lithuania	not specified	Human	Aksomaitiene et. al. 2019
289	5	353	7	2	5	2	10	3	6	0	Human	Pop1	Lithuania	not specified	Human	Aksomaitiene et. al. 2019
290	5	353	7	2	5	2	10	3	6	1	Poultry	Pop2	Lithuania	not specified	Broiler	Aksomaitiene et. al. 2019
291	5	353	7	2	5	2	10	3	6	1	Poultry	Pop2	Lithuania	not specified	Broiler	Aksomaitiene et. al. 2019
292	5	353	7	2	5	2	10	3	6	1	Poultry	Pop2	Lithuania	not specified	Broiler	Aksomaitiene et. al. 2019
293	5	353	7	2	5	2	10	3	6	1	Poultry	Pop2	Lithuania	not specified	Broiler	Aksomaitiene et. al. 2019
294	5	353	7	2	5	2	10	3	6	1	Poultry	Pop2	Lithuania	not specified	Broiler	Aksomaitiene et. al. 2019
295	5	353	7	2	5	2	10	3	6	1	Poultry	Pop2	Lithuania	not specified	Broiler	Aksomaitiene et. al. 2019
296	5	353	7	2	5	2	10	3	6	0	Human	Pop1	Lithuania	not specified	Human	Aksomaitiene et. al. 2019
297	5	353	7	2	5	2	10	3	6	0	Human	Pop1	Lithuania	not specified	Human	Aksomaitiene et. al. 2019
298	5	353	7	2	5	2	10	3	6	0	Human	Pop1	Lithuania	not specified	Human	Aksomaitiene et. al. 2019
299	5	353	7	2	5	2	10	3	6	0	Human	Pop1	Lithuania	not specified	Human	Aksomaitiene et. al. 2019
300	5	353	7	2	5	2	10	3	6	0	Human	Pop1	Lithuania	not specified	Human	Aksomaitiene et. al. 2019
301	5	353	7	2	5	2	10	3	6	0	Human	Pop1	Lithuania	not specified	Human	Aksomaitiene et. al. 2019
302	5	353	7	2	5	2	10	3	6	0	Human	Pop1	Lithuania	not specified	Human	Aksomaitiene et. al. 2019
303	5	353	7	2	5	2	10	3	6	0	Human	Pop1	Lithuania	not specified	Human	Aksomaitiene et. al. 2019
304	5	353	7	2	5	2	10	3	6	0	Human	Pop1	Lithuania	not specified	Human	Aksomaitiene et. al. 2019
305	5	353	7	2	5	2	10	3	6	0	Human	Pop1	Lithuania	not specified	Human	Aksomaitiene et. al. 2019
306	5	353	7	2	5	2	10	3	6	0	Human	Pop1	Lithuania	not specified	Human	Aksomaitiene et. al. 2019
307	5	353	7	2	5	2	10	3	6	0	Human	Pop1	Lithuania	not specified	Human	Aksomaitiene et. al. 2019
308	5	353	7	2	5	2	10	3	6	0	Human	Pop1	Lithuania	not specified	Human	Aksomaitiene et. al. 2019
309	5	353	7	2	5	2	10	3	6	0	Human	Pop1	Lithuania	not specified	Human	Aksomaitiene et. al. 2019
310	5	353	7	2	5	2	10	3	6	0	Human	Pop1	Lithuania	not specified	Human	Aksomaitiene et. al. 2019
311	5	353	7	2	5	2	10	3	6	0	Human	Pop1	Lithuania	not specified	Human	Aksomaitiene et. al. 2019
312	5	353	7	2	5	2	10	3	6	0	Human	Pop1	Lithuania	not specified	Human	Aksomaitiene et. al. 2019
313	5	353	7	2	5	2	10	3	6	0	Human	Pop1	Lithuania	not specified	Human	Aksomaitiene et. al. 2019
314	5	353	7	2	5	2	10	3	6	0	Human	Pop1	Lithuania	not specified	Human	Aksomaitiene et. al. 2019
315	5	353	7	2	5	2	10	3	6	1	Poultry	Pop2	Lithuania	not specified	Broiler	Aksomaitiene et. al. 2019
316	5	353	7	2	5	2	10	3	6	1	Poultry	Pop2	Lithuania	not specified	Broiler	Aksomaitiene et. al. 2019
317	5	353	7	2	5	2	10	3	6	1	Poultry	Pop2	Lithuania	not specified	Broiler	Aksomaitiene et. al. 2019
318	5	353	7	2	5	2	10	3	6	0	Human	Pop1	Lithuania	not specified	Human	Aksomaitiene et. al. 2019
319	5011	353	7	84	5	2	19	3	26	1	Poultry	Pop2	Lithuania	not specified	Broiler	Aksomaitiene et. al. 2019
320	6413	353	7	17	2	15	2	3	6	1	Poultry	Pop2	Lithuania	not specified	Broiler	Aksomaitiene et. al. 2019
321	6435	353	7	114	5	2	67	520	6	1	Poultry	Pop2	Lithuania	not specified	Broiler	Aksomaitiene et. al. 2019
322	7212	353	7	84	5	2	19	67	6	1	Poultry	Pop2	Lithuania	not specified	Broiler	Aksomaitiene et. al. 2019
323	354	354	8	10	2	2	11	12	6	1	Poultry	Pop2	Lithuania	not specified	Broiler	Aksomaitiene et. al. 2019
324	354	354	8	10	2	2	11	12	6	1	Poultry	Pop2	Lithuania	not specified	Broiler	Aksomaitiene et. al. 2019
325	354	354	8	10	2	2	11	12	6	1	Poultry	Pop2	Lithuania	not specified	Broiler	Aksomaitiene et. al. 2019
326	354	354	8	10	2	2	11	12	6	0	Human	Pop1	Lithuania	not specified	Human	Aksomaitiene et. al. 2019
327	6466	354	14	2	2	2	11	12	6	0	Human	Pop1	Lithuania	not specified	Human	Aksomaitiene et. al. 2019
328	6784	354	8	10	2	2	11	5	6	1	Poultry	Pop2	Lithuania	not specified	Broiler	Aksomaitiene et. al. 2019
329	7215	354	14	10	2	2	11	12	6	2	Cattle	Pop3	Lithuania	not specified	Dairy cattle	Aksomaitiene et. al. 2019
330	7215	354	14	10	2	2	11	12	6	1	Poultry	Pop2	Lithuania	not specified	Broiler	Aksomaitiene et. al. 2019
331	7215	354	14	10	2	2	11	12	6	2	Cattle	Pop3	Lithuania	not specified	Dairy cattle	Aksomaitiene et. al. 2019
332	7215	354	14	10	2	2	11	12	6	2	Cattle	Pop3	Lithuania	not specified	Dairy cattle	Aksomaitiene et. al. 2019
333	7309	354	1	71	2	2	11	67	6	1	Poultry	Pop2	Lithuania	not specified	Broiler	Aksomaitiene et. al. 2019
334	933	403	10	1	59	19	10	5	7	2	Cattle	Pop3	Lithuania	not specified	Dairy cattle	Aksomaitiene et. al. 2019
335	933	403	10	1	59	19	10	5	7	2	Cattle	Pop3	Lithuania	not specified	Dairy cattle	Aksomaitiene et. al. 2019
336	42	42	1	2	3	4	5	9	3	0	Human	Pop1	Lithuania	not specified	Human	Aksomaitiene et. al. 2019
337	42	42	1	2	3	4	5	9	3	0	Human	Pop1	Lithuania	not specified	Human	Aksomaitiene et. al. 2019
338	42	42	1	2	3	4	5	9	3	1	Poultry	Pop2	Lithuania	not specified	Broiler	Aksomaitiene et. al. 2019
339	42	42	1	2	3	4	5	9	3	1	Poultry	Pop2	Lithuania	not specified	Broiler	Aksomaitiene et. al. 2019
340	42	42	1	2	3	4	5	9	3	2	Cattle	Pop3	Lithuania	not specified	Dairy cattle	Aksomaitiene et. al. 2019
341	51	443	7	17	2	15	23	3	12	0	Human	Pop1	Lithuania	not specified	Human	Aksomaitiene et. al. 2019
342	51	443	7	17	2	15	23	3	12	0	Human	Pop1	Lithuania	not specified	Human	Aksomaitiene et. al. 2019
343	51	443	7	17	2	15	23	3	12	0	Human	Pop1	Lithuania	not specified	Human	Aksomaitiene et. al. 2019
344	6391	443	4	17	2	15	2	3	12	1	Poultry	Pop2	Lithuania	not specified	Broiler	Aksomaitiene et. al. 2019
345	6391	443	4	17	2	15	2	3	12	1	Poultry	Pop2	Lithuania	not specified	Broiler	Aksomaitiene et. al. 2019
346	6391	443	4	17	2	15	2	3	12	1	Poultry	Pop2	Lithuania	not specified	Broiler	Aksomaitiene et. al. 2019
347	6391	443	4	17	2	15	2	3	12	1	Poultry	Pop2	Lithuania	not specified	Broiler	Aksomaitiene et. al. 2019
348	6391	443	4	17	2	15	2	3	12	0	Human	Pop1	Lithuania	not specified	Human	Aksomaitiene et. al. 2019
349	7208	443	7	17	2	15	23	3	6	1	Poultry	Pop2	Lithuania	not specified	Broiler	Aksomaitiene et. al. 2019
350	446	446	47	55	5	10	11	68	8	0	Human	Pop1	Lithuania	not specified	Human	Aksomaitiene et. al. 2019
351	6392	446	47	55	2	10	11	68	8	1	Poultry	Pop2	Lithuania	not specified	Broiler	Aksomaitiene et. al. 2019
352	6392	446	47	55	2	10	11	68	8	0	Human	Pop1	Lithuania	not specified	Human	Aksomaitiene et. al. 2019
353	137	45	4	7	10	4	42	7	1	1	Poultry	Pop2	Lithuania	not specified	Broiler	Aksomaitiene et. al. 2019
354	2067	45	4	7	10	4	1	7	172	3	WildBird	Pop4	Lithuania	not specified	Wild bird	Aksomaitiene et. al. 2019
355	233	45	2	7	10	4	1	7	1	1	Poultry	Pop2	Lithuania	not specified	Broiler	Aksomaitiene et. al. 2019
356	233	45	2	7	10	4	1	7	1	1	Poultry	Pop2	Lithuania	not specified	Broiler	Aksomaitiene et. al. 2019
357	45	45	4	7	10	4	1	7	1	0	Human	Pop1	Lithuania	not specified	Human	Aksomaitiene et. al. 2019
358	583	45	4	7	10	4	42	51	1	0	Human	Pop1	Lithuania	not specified	Human	Aksomaitiene et. al. 2019
359	7318	45	4	7	10	632	42	51	1	2	Cattle	Pop3	Lithuania	not specified	Dairy cattle	Aksomaitiene et. al. 2019
360	6467	460	77	30	2	2	11	59	6	0	Human	Pop1	Lithuania	not specified	Human	Aksomaitiene et. al. 2019
361	670	460	77	30	2	2	89	59	6	0	Human	Pop1	Lithuania	not specified	Human	Aksomaitiene et. al. 2019
362	464	464	24	2	2	2	10	3	1	1	Poultry	Pop2	Lithuania	not specified	Broiler	Aksomaitiene et. al. 2019
363	464	464	24	2	2	2	10	3	1	1	Poultry	Pop2	Lithuania	not specified	Broiler	Aksomaitiene et. al. 2019
364	464	464	24	2	2	2	10	3	1	1	Poultry	Pop2	Lithuania	not specified	Broiler	Aksomaitiene et. al. 2019
365	464	464	24	2	2	2	10	3	1	1	Poultry	Pop2	Lithuania	not specified	Broiler	Aksomaitiene et. al. 2019
366	464	464	24	2	2	2	10	3	1	1	Poultry	Pop2	Lithuania	not specified	Broiler	Aksomaitiene et. al. 2019
367	464	464	24	2	2	2	10	3	1	0	Human	Pop1	Lithuania	not specified	Human	Aksomaitiene et. al. 2019
368	464	464	24	2	2	2	10	3	1	0	Human	Pop1	Lithuania	not specified	Human	Aksomaitiene et. al. 2019
369	464	464	24	2	2	2	10	3	1	1	Poultry	Pop2	Lithuania	not specified	Broiler	Aksomaitiene et. al. 2019
370	464	464	24	2	2	2	10	3	1	1	Poultry	Pop2	Lithuania	not specified	Broiler	Aksomaitiene et. al. 2019
371	464	464	24	2	2	2	10	3	1	1	Poultry	Pop2	Lithuania	not specified	Broiler	Aksomaitiene et. al. 2019
372	464	464	24	2	2	2	10	3	1	1	Poultry	Pop2	Lithuania	not specified	Broiler	Aksomaitiene et. al. 2019
373	464	464	24	2	2	2	10	3	1	1	Poultry	Pop2	Lithuania	not specified	Broiler	Aksomaitiene et. al. 2019
374	464	464	24	2	2	2	10	3	1	1	Poultry	Pop2	Lithuania	not specified	Broiler	Aksomaitiene et. al. 2019
375	464	464	24	2	2	2	10	3	1	1	Poultry	Pop2	Lithuania	not specified	Broiler	Aksomaitiene et. al. 2019
376	464	464	24	2	2	2	10	3	1	1	Poultry	Pop2	Lithuania	not specified	Broiler	Aksomaitiene et. al. 2019
377	38	48	2	4	2	2	6	1	5	2	Cattle	Pop3	Lithuania	not specified	Dairy cattle	Aksomaitiene et. al. 2019
378	38	48	2	4	2	2	6	1	5	2	Cattle	Pop3	Lithuania	not specified	Dairy cattle	Aksomaitiene et. al. 2019
379	38	48	2	4	2	2	6	1	5	2	Cattle	Pop3	Lithuania	not specified	Dairy cattle	Aksomaitiene et. al. 2019
380	429	48	7	4	5	2	11	1	5	0	Human	Pop1	Lithuania	not specified	Human	Aksomaitiene et. al. 2019
381	429	48	7	4	5	2	11	1	5	0	Human	Pop1	Lithuania	not specified	Human	Aksomaitiene et. al. 2019
382	429	48	7	4	5	2	11	1	5	0	Human	Pop1	Lithuania	not specified	Human	Aksomaitiene et. al. 2019
383	429	48	7	4	5	2	11	1	5	0	Human	Pop1	Lithuania	not specified	Human	Aksomaitiene et. al. 2019
384	429	48	7	4	5	2	11	1	5	0	Human	Pop1	Lithuania	not specified	Human	Aksomaitiene et. al. 2019
385	429	48	7	4	5	2	11	1	5	1	Poultry	Pop2	Lithuania	not specified	Broiler	Aksomaitiene et. al. 2019
386	475	48	2	4	1	4	19	62	5	1	Poultry	Pop2	Lithuania	not specified	Broiler	Aksomaitiene et. al. 2019
387	918	48	2	4	1	4	19	1	5	1	Poultry	Pop2	Lithuania	not specified	Broiler	Aksomaitiene et. al. 2019
388	918	48	2	4	1	4	19	1	5	0	Human	Pop1	Lithuania	not specified	Human	Aksomaitiene et. al. 2019
389	918	48	2	4	1	4	19	1	5	0	Human	Pop1	Lithuania	not specified	Human	Aksomaitiene et. al. 2019
390	2066	52	9	10	5	10	22	3	6	0	Human	Pop1	Lithuania	not specified	Human	Aksomaitiene et. al. 2019
391	2066	52	9	10	5	10	22	3	6	1	Poultry	Pop2	Lithuania	not specified	Broiler	Aksomaitiene et. al. 2019
392	2066	52	9	10	5	10	22	3	6	0	Human	Pop1	Lithuania	not specified	Human	Aksomaitiene et. al. 2019
393	2066	52	9	10	5	10	22	3	6	0	Human	Pop1	Lithuania	not specified	Human	Aksomaitiene et. al. 2019
394	305	574	9	53	2	10	11	3	3	0	Human	Pop1	Lithuania	not specified	Human	Aksomaitiene et. al. 2019
395	305	574	9	53	2	10	11	3	3	0	Human	Pop1	Lithuania	not specified	Human	Aksomaitiene et. al. 2019
396	607	607	8	2	5	53	11	3	1	0	Human	Pop1	Lithuania	not specified	Human	Aksomaitiene et. al. 2019
397	607	607	8	2	5	53	11	3	1	1	Poultry	Pop2	Lithuania	not specified	Broiler	Aksomaitiene et. al. 2019
398	607	607	8	2	5	53	11	3	1	1	Poultry	Pop2	Lithuania	not specified	Broiler	Aksomaitiene et. al. 2019
399	61	61	1	4	2	2	6	3	17	2	Cattle	Pop3	Lithuania	not specified	Dairy cattle	Aksomaitiene et. al. 2019
400	61	61	1	4	2	2	6	3	17	2	Cattle	Pop3	Lithuania	not specified	Dairy cattle	Aksomaitiene et. al. 2019
401	6468	658	2	4	12	93	11	3	6	0	Human	Pop1	Lithuania	not specified	Human	Aksomaitiene et. al. 2019
402	658	658	2	4	2	4	19	3	6	1	Poultry	Pop2	Lithuania	not specified	Broiler	Aksomaitiene et. al. 2019
403	658	658	2	4	2	4	19	3	6	1	Poultry	Pop2	Lithuania	not specified	Broiler	Aksomaitiene et. al. 2019
404	658	658	2	4	2	4	19	3	6	1	Poultry	Pop2	Lithuania	not specified	Broiler	Aksomaitiene et. al. 2019
405	658	658	2	4	2	4	19	3	6	0	Human	Pop1	Lithuania	not specified	Human	Aksomaitiene et. al. 2019
406	692	692	37	52	57	26	127	29	23	3	WildBird	Pop4	Lithuania	not specified	Wild bird	Aksomaitiene et. al. 2019
407	2111	952	76	22	165	98	116	86	16	3	WildBird	Pop4	Lithuania	not specified	Wild bird	Aksomaitiene et. al. 2019
408	2111	952	76	22	165	98	116	86	16	3	WildBird	Pop4	Lithuania	not specified	Wild bird	Aksomaitiene et. al. 2019
409	2111	952	76	22	165	98	116	86	16	3	WildBird	Pop4	Lithuania	not specified	Wild bird	Aksomaitiene et. al. 2019
410	2210	952	18	89	77	98	122	113	16	3	WildBird	Pop4	Lithuania	not specified	Wild bird	Aksomaitiene et. al. 2019
411	2311	952	18	33	22	98	122	17	16	3	WildBird	Pop4	Lithuania	not specified	Wild bird	Aksomaitiene et. al. 2019
412	6228	952	18	89	77	98	122	86	16	3	WildBird	Pop4	Lithuania	not specified	Wild bird	Aksomaitiene et. al. 2019
413	6228	952	18	89	77	98	122	86	16	3	WildBird	Pop4	Lithuania	not specified	Wild bird	Aksomaitiene et. al. 2019
414	6228	952	18	89	77	98	122	86	16	3	WildBird	Pop4	Lithuania	not specified	Wild bird	Aksomaitiene et. al. 2019
415	6397	952	2	22	77	98	134	17	16	3	WildBird	Pop4	Lithuania	not specified	Wild bird	Aksomaitiene et. al. 2019
416	6399	952	18	22	68	104	122	106	16	3	WildBird	Pop4	Lithuania	not specified	Wild bird	Aksomaitiene et. al. 2019
417	6402	952	18	22	22	98	138	101	16	3	WildBird	Pop4	Lithuania	not specified	Wild bird	Aksomaitiene et. al. 2019
418	6407	UA	18	70	77	97	116	86	47	3	WildBird	Pop4	Lithuania	not specified	Wild bird	Aksomaitiene et. al. 2019
419	6408	952	18	22	77	98	122	17	16	3	WildBird	Pop4	Lithuania	not specified	Wild bird	Aksomaitiene et. al. 2019
420	6434	952	64	70	22	98	122	86	16	3	WildBird	Pop4	Lithuania	not specified	Wild bird	Aksomaitiene et. al. 2019
