# Supplementary material for: The source attribution analysis revealed the prevalent role of poultry over cattle and wild birds in human campylobacteriosis cases in the Baltic States
Source: PLoS One. 2020 Jul 9;15(7):e0235841. doi: 10.1371/journal.pone.0235841 (PMC7347188; doi:10.1371/journal.pone.0235841)
Supplement: S2 File — Information regarding parameters used in GenAlEx AMOVA analysis. (TAB) [file pone.0235841.s002.tab]

GenAlEx AMOVA Data Parameters
1) SCREEN #1:
Loci	7
Samples	420
Pops	4
Regions	1
Pop. Size 132	139	48	101
Region Size	420
Raw Data
2) Screen #2:
Haploid
As Tri Matrix
Label Matrix Samples
Analysis for Total Only
3) SCREEN #3:
Permutations	999
Pie Graph
Standard Permute
Output for Total Only
Permutations	999
Output Pairwise PhiPT Matrix
