# Supplementary material for: The source attribution analysis revealed the prevalent role of poultry over cattle and wild birds in human campylobacteriosis cases in the Baltic States
Source: PLoS One. 2020 Jul 9;15(7):e0235841. doi: 10.1371/journal.pone.0235841 (PMC7347188; doi:10.1371/journal.pone.0235841)
Supplement: S3 File — Input file with allele data for GenAlEx AMOVA analysis. (TAB) [file pone.0235841.s003.tab]

7	420	4	132	139	48	101	1	420
Baltic			Pop1	Pop2	Pop3	Pop4
Sample	Pop	Locus1	Locus2	Locus3	Locus4	Locus5	Locus6	Locus7
1	Pop1	2	17	5	2	10	59	6
2	Pop1	2	17	5	2	10	59	6
3	Pop1	2	17	5	2	10	59	6
4	Pop1	7	17	2	15	23	3	12
5	Pop1	8	1	5	3	2	1	1
6	Pop1	2	1	5	3	2	1	5
7	Pop1	7	17	2	15	23	3	12
8	Pop1	2	1	12	3	2	1	5
9	Pop1	2	1	12	3	2	1	5
10	Pop1	7	17	2	15	23	3	12
11	Pop1	4	7	40	4	42	51	1
12	Pop1	62	4	5	2	2	1	5
13	Pop1	3	1	5	17	11	11	6
14	Pop1	62	4	5	2	2	1	5
15	Pop1	2	1	5	3	2	1	5
16	Pop1	24	2	2	2	10	3	1
17	Pop1	3	1	5	17	11	11	6
18	Pop1	7	17	2	15	23	3	12
19	Pop1	3	1	5	17	11	11	6
20	Pop1	2	1	12	3	2	1	5
21	Pop1	2	1	12	3	2	1	5
22	Pop1	2	1	12	3	2	1	5
23	Pop1	2	17	2	3	2	1	5
24	Pop1	1	4	2	2	6	3	17
25	Pop1	9	2	4	62	4	5	6
26	Pop1	7	17	5	2	10	3	6
27	Pop1	7	17	5	2	10	3	6
28	Pop1	7	17	5	2	10	3	6
29	Pop1	14	17	5	2	11	3	6
30	Pop1	7	17	2	15	23	3	12
31	Pop1	9	17	5	10	350	3	3
32	Pop1	7	78	42	4	106	12	8
33	Pop1	9	17	5	10	350	335	3
34	Pop1	67	2	42	4	4	25	8
35	Pop1	1	6	29	176	40	32	3
36	Pop1	1	6	29	176	40	32	3
37	Pop1	6	4	5	2	2	1	5
38	Pop1	2	4	5	2	2	1	5
39	Pop1	2	4	5	2	2	1	5
40	Pop1	2	4	5	2	2	1	5
41	Pop1	2	4	5	2	2	1	5
42	Pop1	2	4	5	2	2	1	5
43	Pop1	2	1	1	2	2	1	5
44	Pop1	2	1	5	3	2	1	5
45	Pop1	2	1	5	3	2	1	5
46	Pop1	2	1	5	3	2	1	5
47	Pop1	2	1	5	3	2	1	5
48	Pop1	2	1	5	3	2	1	5
49	Pop1	2	1	1	3	2	226	5
50	Pop1	2	1	1	3	2	1	5
51	Pop1	2	1	1	3	2	1	5
52	Pop1	2	2	1	3	2	1	5
53	Pop1	2	1	12	3	2	1	5
54	Pop1	2	1	12	3	2	1	5
55	Pop1	2	1	12	3	2	1	5
56	Pop1	2	1	12	3	2	1	5
57	Pop1	2	1	12	3	2	1	5
58	Pop1	2	1	12	3	2	1	5
59	Pop1	2	1	12	3	2	1	5
60	Pop1	2	1	12	3	2	1	5
61	Pop1	2	1	12	3	2	1	5
62	Pop1	2	1	12	3	2	1	5
63	Pop1	2	1	12	3	2	1	5
64	Pop1	2	1	5	3	11	1	5
65	Pop1	1	94	6	4	3	3	3
66	Pop1	1	3	6	4	3	3	3
67	Pop1	9	2	4	62	4	5	6
68	Pop1	9	2	4	62	4	5	6
69	Pop1	9	2	4	62	4	5	6
70	Pop1	9	2	4	62	4	5	6
71	Pop1	9	2	4	62	4	5	6
72	Pop1	9	2	2	2	11	5	6
73	Pop1	9	2	2	2	11	5	6
74	Pop1	4	2	40	4	42	51	1
75	Pop1	7	2	5	2	10	3	1
76	Pop1	7	17	5	2	10	3	6
77	Pop1	7	17	5	2	10	3	6
78	Pop1	14	17	5	2	11	3	6
79	Pop1	7	2	5	2	10	3	6
80	Pop1	7	2	5	2	10	3	6
81	Pop1	7	2	5	2	10	3	6
82	Pop1	7	2	5	2	10	3	6
83	Pop1	7	2	5	2	10	3	6
84	Pop1	7	2	5	2	10	3	6
85	Pop1	7	2	5	2	10	3	6
86	Pop1	7	2	5	2	10	3	6
87	Pop1	7	2	5	2	10	3	6
88	Pop1	7	2	5	2	10	3	6
89	Pop1	7	2	5	2	10	3	6
90	Pop1	7	2	5	2	10	3	6
91	Pop1	7	2	5	2	10	3	6
92	Pop1	7	2	5	2	10	3	6
93	Pop1	7	2	5	2	10	3	6
94	Pop1	7	2	5	2	10	3	6
95	Pop1	7	2	5	2	10	3	6
96	Pop1	7	2	5	2	10	3	6
97	Pop1	7	2	5	2	10	3	6
98	Pop1	7	2	5	2	10	3	6
99	Pop1	7	2	5	2	10	3	6
100	Pop1	7	2	5	2	10	3	6
101	Pop1	7	2	5	2	10	3	6
102	Pop1	8	10	2	2	11	12	6
103	Pop1	14	2	2	2	11	12	6
104	Pop1	1	2	3	4	5	9	3
105	Pop1	1	2	3	4	5	9	3
106	Pop1	7	17	2	15	23	3	12
107	Pop1	7	17	2	15	23	3	12
108	Pop1	7	17	2	15	23	3	12
109	Pop1	4	17	2	15	2	3	12
110	Pop1	47	55	5	10	11	68	8
111	Pop1	47	55	2	10	11	68	8
112	Pop1	4	7	10	4	1	7	1
113	Pop1	4	7	10	4	42	51	1
114	Pop1	77	30	2	2	11	59	6
115	Pop1	77	30	2	2	89	59	6
116	Pop1	24	2	2	2	10	3	1
117	Pop1	24	2	2	2	10	3	1
118	Pop1	7	4	5	2	11	1	5
119	Pop1	7	4	5	2	11	1	5
120	Pop1	7	4	5	2	11	1	5
121	Pop1	7	4	5	2	11	1	5
122	Pop1	7	4	5	2	11	1	5
123	Pop1	2	4	1	4	19	1	5
124	Pop1	2	4	1	4	19	1	5
125	Pop1	9	10	5	10	22	3	6
126	Pop1	9	10	5	10	22	3	6
127	Pop1	9	10	5	10	22	3	6
128	Pop1	9	53	2	10	11	3	3
129	Pop1	9	53	2	10	11	3	3
130	Pop1	8	2	5	53	11	3	1
131	Pop1	2	4	12	93	11	3	6
132	Pop1	2	4	2	4	19	3	6
133	Pop2	2	17	5	2	10	59	6
134	Pop2	2	17	5	2	10	59	6
135	Pop2	4	7	12	4	42	51	1
136	Pop2	7	2	5	2	10	3	6
137	Pop2	7	2	5	2	10	3	6
138	Pop2	2	1	1	3	2	1	5
139	Pop2	2	1	12	3	2	1	5
140	Pop2	2	1	12	3	2	1	5
141	Pop2	2	1	12	3	2	1	5
142	Pop2	2	1	12	3	2	1	5
143	Pop2	48	7	10	4	1	7	1
144	Pop2	48	7	10	4	1	7	1
145	Pop2	4	7	10	4	1	7	1
146	Pop2	4	7	10	4	1	7	1
147	Pop2	4	7	10	4	1	7	1
148	Pop2	4	7	10	4	1	7	1
149	Pop2	4	7	10	4	1	7	1
150	Pop2	4	7	10	4	42	7	1
151	Pop2	4	7	10	4	42	51	1
152	Pop2	7	4	5	2	11	1	5
153	Pop2	7	4	5	2	11	1	5
154	Pop2	4	7	12	4	42	51	1
155	Pop2	4	7	12	4	42	51	1
156	Pop2	7	2	5	2	10	3	6
157	Pop2	7	2	5	2	10	3	6
158	Pop2	7	2	5	2	10	3	6
159	Pop2	7	2	5	2	10	3	6
160	Pop2	7	2	5	2	10	3	6
161	Pop2	7	2	5	2	10	3	6
162	Pop2	7	2	5	2	10	3	6
163	Pop2	7	2	5	2	10	3	6
164	Pop2	7	2	5	2	10	3	6
165	Pop2	7	2	5	2	10	3	6
166	Pop2	7	2	5	2	10	3	6
167	Pop2	8	10	2	2	11	12	6
168	Pop2	8	10	2	2	11	12	6
169	Pop2	9	2	2	2	11	5	1
170	Pop2	9	2	2	2	11	5	1
171	Pop2	9	2	2	2	11	5	1
172	Pop2	2	4	2	4	19	3	6
173	Pop2	10	81	50	87	120	76	52
174	Pop2	2	1	84	3	19	25	57
175	Pop2	7	21	5	62	67	3	216
176	Pop2	18	33	72	325	116	104	6
177	Pop2	7	172	21	49	125	224	51
178	Pop2	275	84	5	10	119	178	26
179	Pop2	7	112	5	15	119	67	6
180	Pop2	7	112	5	15	119	67	6
181	Pop2	7	112	5	15	119	67	6
182	Pop2	7	112	5	15	119	67	6
183	Pop2	7	112	5	15	119	67	6
184	Pop2	7	112	5	15	119	67	6
185	Pop2	7	112	5	15	119	67	6
186	Pop2	7	112	5	15	119	67	6
187	Pop2	7	112	5	15	119	67	6
188	Pop2	7	112	5	15	119	67	6
189	Pop2	7	112	5	15	119	67	6
190	Pop2	1	61	4	38	517	59	35
191	Pop2	1	61	4	38	517	59	35
192	Pop2	1	61	4	38	517	59	35
193	Pop2	1	61	4	38	517	59	35
194	Pop2	1	61	4	38	517	59	35
195	Pop2	1	61	4	38	517	59	35
196	Pop2	7	112	5	1	13	1	26
197	Pop2	9	61	2	2	517	5	35
198	Pop2	7	112	5	15	42	67	1
199	Pop2	7	112	5	15	119	12	6
200	Pop2	275	84	5	10	19	178	26
201	Pop2	2	15	4	3	154	25	23
202	Pop2	2	4	5	2	2	1	5
203	Pop2	2	4	5	2	2	1	5
204	Pop2	2	1	5	3	2	1	5
205	Pop2	2	1	1	3	2	1	5
206	Pop2	2	1	1	3	2	1	5
207	Pop2	2	1	5	2	2	1	5
208	Pop2	2	2	1	3	2	1	5
209	Pop2	2	2	1	3	2	1	5
210	Pop2	2	2	1	3	2	1	5
211	Pop2	2	1	12	3	2	1	5
212	Pop2	2	1	12	3	2	1	5
213	Pop2	2	1	12	3	2	1	5
214	Pop2	2	1	12	3	2	1	386
215	Pop2	2	1	5	3	2	3	26
216	Pop2	9	2	2	2	11	5	6
217	Pop2	2	7	40	4	2	51	5
218	Pop2	7	17	5	2	10	3	6
219	Pop2	7	17	5	2	10	3	6
220	Pop2	7	2	5	2	10	3	6
221	Pop2	7	2	5	2	10	3	6
222	Pop2	7	2	5	2	10	3	6
223	Pop2	7	2	5	2	10	3	6
224	Pop2	7	2	5	2	10	3	6
225	Pop2	7	2	5	2	10	3	6
226	Pop2	7	2	5	2	10	3	6
227	Pop2	7	2	5	2	10	3	6
228	Pop2	7	2	5	2	10	3	6
229	Pop2	7	84	5	2	19	3	26
230	Pop2	7	17	2	15	2	3	6
231	Pop2	7	114	5	2	67	520	6
232	Pop2	7	84	5	2	19	67	6
233	Pop2	8	10	2	2	11	12	6
234	Pop2	8	10	2	2	11	12	6
235	Pop2	8	10	2	2	11	12	6
236	Pop2	8	10	2	2	11	5	6
237	Pop2	14	10	2	2	11	12	6
238	Pop2	1	71	2	2	11	67	6
239	Pop2	1	2	3	4	5	9	3
240	Pop2	1	2	3	4	5	9	3
241	Pop2	4	17	2	15	2	3	12
242	Pop2	4	17	2	15	2	3	12
243	Pop2	4	17	2	15	2	3	12
244	Pop2	4	17	2	15	2	3	12
245	Pop2	7	17	2	15	23	3	6
246	Pop2	47	55	2	10	11	68	8
247	Pop2	4	7	10	4	42	7	1
248	Pop2	2	7	10	4	1	7	1
249	Pop2	2	7	10	4	1	7	1
250	Pop2	24	2	2	2	10	3	1
251	Pop2	24	2	2	2	10	3	1
252	Pop2	24	2	2	2	10	3	1
253	Pop2	24	2	2	2	10	3	1
254	Pop2	24	2	2	2	10	3	1
255	Pop2	24	2	2	2	10	3	1
256	Pop2	24	2	2	2	10	3	1
257	Pop2	24	2	2	2	10	3	1
258	Pop2	24	2	2	2	10	3	1
259	Pop2	24	2	2	2	10	3	1
260	Pop2	24	2	2	2	10	3	1
261	Pop2	24	2	2	2	10	3	1
262	Pop2	24	2	2	2	10	3	1
263	Pop2	7	4	5	2	11	1	5
264	Pop2	2	4	1	4	19	62	5
265	Pop2	2	4	1	4	19	1	5
266	Pop2	9	10	5	10	22	3	6
267	Pop2	8	2	5	53	11	3	1
268	Pop2	8	2	5	53	11	3	1
269	Pop2	2	4	2	4	19	3	6
270	Pop2	2	4	2	4	19	3	6
271	Pop2	2	4	2	4	19	3	6
272	Pop3	2	1	1	3	2	1	5
273	Pop3	2	1	1	3	2	1	5
274	Pop3	2	1	1	3	140	3	5
275	Pop3	2	4	1	4	19	1	5
276	Pop3	2	1	1	3	2	1	5
277	Pop3	2	1	1	3	2	1	5
278	Pop3	2	1	1	3	140	3	5
279	Pop3	19	24	42	246	300	259	57
280	Pop3	19	24	23	20	397	16	15
281	Pop3	19	24	23	20	397	16	15
282	Pop3	19	24	23	20	397	16	15
283	Pop3	19	24	23	20	397	16	15
284	Pop3	19	24	23	20	397	16	15
285	Pop3	7	21	5	62	4	61	44
286	Pop3	1	2	42	450	10	9	59
287	Pop3	62	4	5	2	2	1	5
288	Pop3	62	4	5	2	2	1	5
289	Pop3	2	1	5	3	2	1	5
290	Pop3	2	1	1	3	2	1	5
291	Pop3	2	1	1	3	2	1	5
292	Pop3	2	1	1	3	2	1	5
293	Pop3	2	1	1	3	2	1	5
294	Pop3	2	1	1	3	2	1	5
295	Pop3	2	1	1	3	2	1	5
296	Pop3	2	1	1	3	2	1	5
297	Pop3	2	1	1	3	2	1	5
298	Pop3	2	1	1	3	2	1	5
299	Pop3	2	1	1	3	2	1	5
300	Pop3	2	1	1	3	2	1	5
301	Pop3	2	1	1	3	2	1	5
302	Pop3	2	1	1	3	2	1	5
303	Pop3	2	1	1	3	2	1	5
304	Pop3	2	1	209	3	2	1	5
305	Pop3	9	2	4	62	4	5	6
306	Pop3	9	2	4	62	4	5	6
307	Pop3	9	2	4	62	4	5	6
308	Pop3	14	10	2	2	11	12	6
309	Pop3	14	10	2	2	11	12	6
310	Pop3	14	10	2	2	11	12	6
311	Pop3	10	1	59	19	10	5	7
312	Pop3	10	1	59	19	10	5	7
313	Pop3	1	2	3	4	5	9	3
314	Pop3	4	7	10	632	42	51	1
315	Pop3	2	4	2	2	6	1	5
316	Pop3	2	4	2	2	6	1	5
317	Pop3	2	4	2	2	6	1	5
318	Pop3	1	4	2	2	6	3	17
319	Pop3	1	4	2	2	6	3	17
320	Pop4	64	70	164	98	123	229	16
321	Pop4	64	70	164	98	123	229	16
322	Pop4	64	96	22	100	134	103	16
323	Pop4	64	19	20	100	144	54	16
324	Pop4	64	33	22	344	122	17	16
325	Pop4	61	70	22	18	2	74	47
326	Pop4	258	174	207	193	336	421	131
327	Pop4	64	33	22	401	122	427	16
328	Pop4	18	22	22	18	194	17	16
329	Pop4	64	22	164	100	123	101	60
330	Pop4	1	1	5	48	394	88	233
331	Pop4	1	1	5	48	394	88	233
332	Pop4	18	70	164	97	115	86	47
333	Pop4	109	22	20	100	134	54	16
334	Pop4	258	174	154	193	241	375	331
335	Pop4	258	174	207	193	241	101	131
336	Pop4	64	95	20	100	514	301	60
337	Pop4	64	95	20	100	514	301	60
338	Pop4	64	95	20	100	514	301	60
339	Pop4	64	22	85	100	134	270	16
340	Pop4	64	22	85	100	134	270	16
341	Pop4	64	105	20	77	92	103	77
342	Pop4	64	33	72	18	122	103	16
343	Pop4	64	133	20	100	134	160	16
344	Pop4	76	22	20	100	134	101	16
345	Pop4	76	33	31	104	43	109	31
346	Pop4	64	105	203	189	134	54	16
347	Pop4	64	105	203	189	134	54	16
348	Pop4	64	22	121	100	134	103	16
349	Pop4	27	22	72	108	116	375	16
350	Pop4	27	22	72	108	116	375	16
351	Pop4	1	111	5	48	394	88	233
352	Pop4	64	22	20	100	134	101	16
353	Pop4	112	22	77	100	134	17	16
354	Pop4	216	33	78	100	124	86	251
355	Pop4	216	150	105	109	146	390	306
356	Pop4	64	105	20	100	94	103	16
357	Pop4	1	31	29	176	40	32	385
358	Pop4	1	31	29	176	40	32	385
359	Pop4	1	31	29	176	40	32	385
360	Pop4	18	33	20	514	1	86	16
361	Pop4	64	22	31	100	652	270	16
362	Pop4	64	95	20	100	514	101	60
363	Pop4	344	70	22	98	123	86	16
364	Pop4	112	22	77	515	134	17	16
365	Pop4	258	174	207	193	241	375	131
366	Pop4	64	449	22	111	138	17	16
367	Pop4	18	268	229	18	159	61	16
368	Pop4	216	33	78	100	124	86	256
369	Pop4	80	22	72	18	654	103	305
370	Pop4	76	22	72	98	655	518	305
371	Pop4	64	450	388	100	653	519	16
372	Pop4	18	33	22	104	116	86	16
373	Pop4	64	467	71	100	134	160	16
374	Pop4	64	22	310	255	134	204	16
375	Pop4	64	33	472	143	134	568	16
376	Pop4	64	33	472	143	134	568	16
377	Pop4	2	15	4	3	154	25	35
378	Pop4	2	59	4	27	126	29	23
379	Pop4	27	99	22	356	43	375	31
380	Pop4	84	141	29	28	651	136	35
381	Pop4	1	6	29	2	40	32	3
382	Pop4	1	6	29	2	40	32	3
383	Pop4	1	6	29	2	40	32	3
384	Pop4	1	6	29	2	40	32	3
385	Pop4	1	6	29	2	40	32	3
386	Pop4	1	31	29	176	40	32	3
387	Pop4	1	31	29	176	40	32	3
388	Pop4	1	31	29	176	40	32	3
389	Pop4	1	31	29	176	40	32	3
390	Pop4	1	31	29	176	40	32	3
391	Pop4	1	31	29	176	40	32	3
392	Pop4	1	31	29	176	40	32	3
393	Pop4	1	31	29	176	40	32	3
394	Pop4	1	6	29	513	40	32	3
395	Pop4	1	6	29	513	40	32	3
396	Pop4	343	6	29	512	40	32	3
397	Pop4	343	6	29	512	40	32	3
398	Pop4	343	6	29	512	40	32	3
399	Pop4	343	6	29	512	40	32	3
400	Pop4	343	6	29	512	40	32	3
401	Pop4	343	6	29	512	40	32	3
402	Pop4	343	6	29	512	40	32	3
403	Pop4	343	6	29	512	40	32	3
404	Pop4	1	6	29	512	40	32	3
405	Pop4	4	7	10	4	1	7	172
406	Pop4	37	52	57	26	127	29	23
407	Pop4	76	22	165	98	116	86	16
408	Pop4	76	22	165	98	116	86	16
409	Pop4	76	22	165	98	116	86	16
410	Pop4	18	89	77	98	122	113	16
411	Pop4	18	33	22	98	122	17	16
412	Pop4	18	89	77	98	122	86	16
413	Pop4	18	89	77	98	122	86	16
414	Pop4	18	89	77	98	122	86	16
415	Pop4	2	22	77	98	134	17	16
416	Pop4	18	22	68	104	122	106	16
417	Pop4	18	22	22	98	138	101	16
418	Pop4	18	70	77	97	116	86	47
419	Pop4	18	22	77	98	122	17	16
420	Pop4	64	70	22	98	122	86	16
