# Supplementary material for: The source attribution analysis revealed the prevalent role of poultry over cattle and wild birds in human campylobacteriosis cases in the Baltic States
Source: PLoS One. 2020 Jul 9;15(7):e0235841. doi: 10.1371/journal.pone.0235841 (PMC7347188; doi:10.1371/journal.pone.0235841)
Supplement: S4 File — Information regarding parameters used in PHYLOViZ analysis. (TAB) [file pone.0235841.s004.tab]

PHYLOViZ Parameters
1) SCREEN #1:
Dataset type:	Multi-Locus Sequence Typing (MLST)
1) SCREEN #2:
goeBURST Full MST
2) SCREEN #3:
goeBURST distance
