# Supplementary material for: The source attribution analysis revealed the prevalent role of poultry over cattle and wild birds in human campylobacteriosis cases in the Baltic States
Source: PLoS One. 2020 Jul 9;15(7):e0235841. doi: 10.1371/journal.pone.0235841 (PMC7347188; doi:10.1371/journal.pone.0235841)
Supplement: S5 File — Input file with isolate data for PHYLOViZ goeBURST Full MST analysis. (TAB) [file pone.0235841.s005.tab]

ST	aspA	glnA	gltA	glyA	pgm	tkt	uncA	source	genalexPOP	RIIK
21	2	1	1	3	2	1	5	Cattle	Pop3	Latvia
6461	2	17	5	2	10	59	6	Poultry	Pop2	Latvia
6461	2	17	5	2	10	59	6	Poultry	Pop2	Latvia
383	4	7	12	4	42	51	1	Poultry	Pop2	Latvia
21	2	1	1	3	2	1	5	Cattle	Pop3	Latvia
806	2	1	1	3	140	3	5	Cattle	Pop3	Latvia
918	2	4	1	4	19	1	5	Cattle	Pop3	Latvia
5	7	2	5	2	10	3	6	Poultry	Pop2	Latvia
5	7	2	5	2	10	3	6	Poultry	Pop2	Latvia
6461	2	17	5	2	10	59	6	Human	Pop1	Latvia
6461	2	17	5	2	10	59	6	Human	Pop1	Latvia
6461	2	17	5	2	10	59	6	Human	Pop1	Latvia
51	7	17	2	15	23	3	12	Human	Pop1	Latvia
1519	8	1	5	3	2	1	1	Human	Pop1	Latvia
19	2	1	5	3	2	1	5	Human	Pop1	Latvia
51	7	17	2	15	23	3	12	Human	Pop1	Latvia
50	2	1	12	3	2	1	5	Human	Pop1	Latvia
50	2	1	12	3	2	1	5	Human	Pop1	Latvia
51	7	17	2	15	23	3	12	Human	Pop1	Latvia
267	4	7	40	4	42	51	1	Human	Pop1	Latvia
572	62	4	5	2	2	1	5	Human	Pop1	Latvia
49	3	1	5	17	11	11	6	Human	Pop1	Latvia
572	62	4	5	2	2	1	5	Human	Pop1	Latvia
19	2	1	5	3	2	1	5	Human	Pop1	Latvia
464	24	2	2	2	10	3	1	Human	Pop1	Latvia
49	3	1	5	17	11	11	6	Human	Pop1	Latvia
51	7	17	2	15	23	3	12	Human	Pop1	Latvia
49	3	1	5	17	11	11	6	Human	Pop1	Latvia
50	2	1	12	3	2	1	5	Human	Pop1	Latvia
50	2	1	12	3	2	1	5	Human	Pop1	Latvia
21	2	1	1	3	2	1	5	Cattle	Pop3	Latvia
21	2	1	1	3	2	1	5	Cattle	Pop3	Latvia
806	2	1	1	3	140	3	5	Cattle	Pop3	Latvia
21	2	1	1	3	2	1	5	Poultry	Pop2	Estonia
50	2	1	12	3	2	1	5	Poultry	Pop2	Lithuania
50	2	1	12	3	2	1	5	Poultry	Pop2	Lithuania
50	2	1	12	3	2	1	5	Poultry	Pop2	Lithuania
50	2	1	12	3	2	1	5	Poultry	Pop2	Lithuania
50	2	1	12	3	2	1	5	Human	Pop1	Estonia
883	2	17	2	3	2	1	5	Human	Pop1	Estonia
11	48	7	10	4	1	7	1	Poultry	Pop2	Estonia
11	48	7	10	4	1	7	1	Poultry	Pop2	Estonia
45	4	7	10	4	1	7	1	Poultry	Pop2	Estonia
45	4	7	10	4	1	7	1	Poultry	Pop2	Estonia
45	4	7	10	4	1	7	1	Poultry	Pop2	Estonia
45	4	7	10	4	1	7	1	Poultry	Pop2	Lithuania
45	4	7	10	4	1	7	1	Poultry	Pop2	Lithuania
137	4	7	10	4	42	7	1	Poultry	Pop2	Lithuania
583	4	7	10	4	42	51	1	Poultry	Pop2	Lithuania
429	7	4	5	2	11	1	5	Poultry	Pop2	Estonia
429	7	4	5	2	11	1	5	Poultry	Pop2	Lithuania
61	1	4	2	2	6	3	17	Human	Pop1	Estonia
257	9	2	4	62	4	5	6	Human	Pop1	Estonia
383	4	7	12	4	42	51	1	Poultry	Pop2	Estonia
383	4	7	12	4	42	51	1	Poultry	Pop2	Estonia
5	7	2	5	2	10	3	6	Poultry	Pop2	Latvia
5	7	2	5	2	10	3	6	Poultry	Pop2	Latvia
5	7	2	5	2	10	3	6	Poultry	Pop2	Latvia
5	7	2	5	2	10	3	6	Poultry	Pop2	Latvia
5	7	2	5	2	10	3	6	Poultry	Pop2	Latvia
5	7	2	5	2	10	3	6	Poultry	Pop2	Latvia
5	7	2	5	2	10	3	6	Poultry	Pop2	Latvia
5	7	2	5	2	10	3	6	Poultry	Pop2	Latvia
5	7	2	5	2	10	3	6	Poultry	Pop2	Lithuania
5	7	2	5	2	10	3	6	Poultry	Pop2	Lithuania
5	7	2	5	2	10	3	6	Poultry	Pop2	Lithuania
353	7	17	5	2	10	3	6	Human	Pop1	Estonia
353	7	17	5	2	10	3	6	Human	Pop1	Estonia
353	7	17	5	2	10	3	6	Human	Pop1	Estonia
356	14	17	5	2	11	3	6	Human	Pop1	Estonia
354	8	10	2	2	11	12	6	Poultry	Pop2	Estonia
354	8	10	2	2	11	12	6	Poultry	Pop2	Lithuania
51	7	17	2	15	23	3	12	Human	Pop1	Estonia
8188	9	2	2	2	11	5	1	Poultry	Pop2	Estonia
8188	9	2	2	2	11	5	1	Poultry	Pop2	Estonia
8188	9	2	2	2	11	5	1	Poultry	Pop2	Estonia
658	2	4	2	4	19	3	6	Poultry	Pop2	Estonia
794	10	81	50	87	120	76	52	Poultry	Pop2	Estonia
2221	2	1	84	3	19	25	57	Poultry	Pop2	Estonia
2274	9	17	5	10	350	3	3	Human	Pop1	Estonia
1721	7	78	42	4	106	12	8	Human	Pop1	Lithuania
2117	64	70	164	98	123	229	16	WildBird	Pop4	Lithuania
2117	64	70	164	98	123	229	16	WildBird	Pop4	Lithuania
2186	64	96	22	100	134	103	16	WildBird	Pop4	Lithuania
2217	19	24	42	246	300	259	57	Cattle	Pop3	Lithuania
2743	64	19	20	100	144	54	16	WildBird	Pop4	Lithuania
2883	7	21	5	62	67	3	216	Poultry	Pop2	Lithuania
3098	19	24	23	20	397	16	15	Cattle	Pop3	Lithuania
3098	19	24	23	20	397	16	15	Cattle	Pop3	Lithuania
3098	19	24	23	20	397	16	15	Cattle	Pop3	Lithuania
3098	19	24	23	20	397	16	15	Cattle	Pop3	Lithuania
3098	19	24	23	20	397	16	15	Cattle	Pop3	Lithuania
3502	18	33	72	325	116	104	6	Poultry	Pop2	Lithuania
3546	9	17	5	10	350	335	3	Human	Pop1	Lithuania
3573	7	172	21	49	125	224	51	Poultry	Pop2	Lithuania
3755	64	33	22	344	122	17	16	WildBird	Pop4	Lithuania
436	7	21	5	62	4	61	44	Cattle	Pop3	Lithuania
448	61	70	22	18	2	74	47	WildBird	Pop4	Lithuania
4566	258	174	207	193	336	421	131	WildBird	Pop4	Lithuania
4596	64	33	22	401	122	427	16	WildBird	Pop4	Lithuania
4800	275	84	5	10	119	178	26	Poultry	Pop2	Lithuania
495	67	2	42	4	4	25	8	Human	Pop1	Lithuania
5543	18	22	22	18	194	17	16	WildBird	Pop4	Lithuania
5559	64	22	164	100	123	101	60	WildBird	Pop4	Lithuania
5590	1	2	42	450	10	9	59	Cattle	Pop3	Lithuania
5843	1	1	5	48	394	88	233	WildBird	Pop4	Lithuania
5843	1	1	5	48	394	88	233	WildBird	Pop4	Lithuania
5845	18	70	164	97	115	86	47	WildBird	Pop4	Lithuania
6383	109	22	20	100	134	54	16	WildBird	Pop4	Lithuania
6384	258	174	154	193	241	375	331	WildBird	Pop4	Lithuania
6385	258	174	207	193	241	101	131	WildBird	Pop4	Lithuania
6386	64	95	20	100	514	301	60	WildBird	Pop4	Lithuania
6386	64	95	20	100	514	301	60	WildBird	Pop4	Lithuania
6386	64	95	20	100	514	301	60	WildBird	Pop4	Lithuania
6387	64	22	85	100	134	270	16	WildBird	Pop4	Lithuania
6387	64	22	85	100	134	270	16	WildBird	Pop4	Lithuania
6388	64	105	20	77	92	103	77	WildBird	Pop4	Lithuania
6389	64	33	72	18	122	103	16	WildBird	Pop4	Lithuania
6390	64	133	20	100	134	160	16	WildBird	Pop4	Lithuania
6394	76	22	20	100	134	101	16	WildBird	Pop4	Lithuania
6395	76	33	31	104	43	109	31	WildBird	Pop4	Lithuania
6396	64	105	203	189	134	54	16	WildBird	Pop4	Lithuania
6396	64	105	203	189	134	54	16	WildBird	Pop4	Lithuania
6398	64	22	121	100	134	103	16	WildBird	Pop4	Lithuania
6400	27	22	72	108	116	375	16	WildBird	Pop4	Lithuania
6400	27	22	72	108	116	375	16	WildBird	Pop4	Lithuania
6401	1	111	5	48	394	88	233	WildBird	Pop4	Lithuania
6403	64	22	20	100	134	101	16	WildBird	Pop4	Lithuania
6404	112	22	77	100	134	17	16	WildBird	Pop4	Lithuania
6405	216	33	78	100	124	86	251	WildBird	Pop4	Lithuania
6406	216	150	105	109	146	390	306	WildBird	Pop4	Lithuania
6410	7	112	5	15	119	67	6	Poultry	Pop2	Lithuania
6410	7	112	5	15	119	67	6	Poultry	Pop2	Lithuania
6410	7	112	5	15	119	67	6	Poultry	Pop2	Lithuania
6410	7	112	5	15	119	67	6	Poultry	Pop2	Lithuania
6410	7	112	5	15	119	67	6	Poultry	Pop2	Lithuania
6410	7	112	5	15	119	67	6	Poultry	Pop2	Lithuania
6410	7	112	5	15	119	67	6	Poultry	Pop2	Lithuania
6410	7	112	5	15	119	67	6	Poultry	Pop2	Lithuania
6410	7	112	5	15	119	67	6	Poultry	Pop2	Lithuania
6410	7	112	5	15	119	67	6	Poultry	Pop2	Lithuania
6410	7	112	5	15	119	67	6	Poultry	Pop2	Lithuania
6411	1	61	4	38	517	59	35	Poultry	Pop2	Lithuania
6411	1	61	4	38	517	59	35	Poultry	Pop2	Lithuania
6411	1	61	4	38	517	59	35	Poultry	Pop2	Lithuania
6411	1	61	4	38	517	59	35	Poultry	Pop2	Lithuania
6411	1	61	4	38	517	59	35	Poultry	Pop2	Lithuania
6411	1	61	4	38	517	59	35	Poultry	Pop2	Lithuania
6412	7	112	5	1	13	1	26	Poultry	Pop2	Lithuania
6415	64	105	20	100	94	103	16	WildBird	Pop4	Lithuania
6422	1	31	29	176	40	32	385	WildBird	Pop4	Lithuania
6422	1	31	29	176	40	32	385	WildBird	Pop4	Lithuania
6422	1	31	29	176	40	32	385	WildBird	Pop4	Lithuania
6423	18	33	20	514	1	86	16	WildBird	Pop4	Lithuania
6425	64	22	31	100	652	270	16	WildBird	Pop4	Lithuania
6427	64	95	20	100	514	101	60	WildBird	Pop4	Lithuania
6428	344	70	22	98	123	86	16	WildBird	Pop4	Lithuania
6429	112	22	77	515	134	17	16	WildBird	Pop4	Lithuania
6430	258	174	207	193	241	375	131	WildBird	Pop4	Lithuania
6431	64	449	22	111	138	17	16	WildBird	Pop4	Lithuania
6432	18	268	229	18	159	61	16	WildBird	Pop4	Lithuania
6433	216	33	78	100	124	86	256	WildBird	Pop4	Lithuania
6437	80	22	72	18	654	103	305	WildBird	Pop4	Lithuania
6438	76	22	72	98	655	518	305	WildBird	Pop4	Lithuania
6439	64	450	388	100	653	519	16	WildBird	Pop4	Lithuania
6609	18	33	22	104	116	86	16	WildBird	Pop4	Lithuania
7207	9	61	2	2	517	5	35	Poultry	Pop2	Lithuania
7209	7	112	5	15	42	67	1	Poultry	Pop2	Lithuania
7213	7	112	5	15	119	12	6	Poultry	Pop2	Lithuania
7308	275	84	5	10	19	178	26	Poultry	Pop2	Lithuania
7311	64	467	71	100	134	160	16	WildBird	Pop4	Lithuania
7312	64	22	310	255	134	204	16	WildBird	Pop4	Lithuania
7315	64	33	472	143	134	568	16	WildBird	Pop4	Lithuania
7315	64	33	472	143	134	568	16	WildBird	Pop4	Lithuania
905	2	15	4	3	154	25	35	WildBird	Pop4	Lithuania
992	2	59	4	27	126	29	23	WildBird	Pop4	Lithuania
6409	2	15	4	3	154	25	23	Poultry	Pop2	Lithuania
3925	27	99	22	356	43	375	31	WildBird	Pop4	Lithuania
6414	84	141	29	28	651	136	35	WildBird	Pop4	Lithuania
220	1	6	29	2	40	32	3	WildBird	Pop4	Lithuania
220	1	6	29	2	40	32	3	WildBird	Pop4	Lithuania
220	1	6	29	2	40	32	3	WildBird	Pop4	Lithuania
220	1	6	29	2	40	32	3	WildBird	Pop4	Lithuania
220	1	6	29	2	40	32	3	WildBird	Pop4	Lithuania
2209	1	6	29	176	40	32	3	Human	Pop1	Lithuania
2209	1	6	29	176	40	32	3	Human	Pop1	Lithuania
4447	1	31	29	176	40	32	3	WildBird	Pop4	Lithuania
4447	1	31	29	176	40	32	3	WildBird	Pop4	Lithuania
4447	1	31	29	176	40	32	3	WildBird	Pop4	Lithuania
4447	1	31	29	176	40	32	3	WildBird	Pop4	Lithuania
4447	1	31	29	176	40	32	3	WildBird	Pop4	Lithuania
4447	1	31	29	176	40	32	3	WildBird	Pop4	Lithuania
4447	1	31	29	176	40	32	3	WildBird	Pop4	Lithuania
4447	1	31	29	176	40	32	3	WildBird	Pop4	Lithuania
6421	1	6	29	513	40	32	3	WildBird	Pop4	Lithuania
6421	1	6	29	513	40	32	3	WildBird	Pop4	Lithuania
6424	343	6	29	512	40	32	3	WildBird	Pop4	Lithuania
6424	343	6	29	512	40	32	3	WildBird	Pop4	Lithuania
6424	343	6	29	512	40	32	3	WildBird	Pop4	Lithuania
6424	343	6	29	512	40	32	3	WildBird	Pop4	Lithuania
6424	343	6	29	512	40	32	3	WildBird	Pop4	Lithuania
6424	343	6	29	512	40	32	3	WildBird	Pop4	Lithuania
6424	343	6	29	512	40	32	3	WildBird	Pop4	Lithuania
6424	343	6	29	512	40	32	3	WildBird	Pop4	Lithuania
6426	1	6	29	512	40	32	3	WildBird	Pop4	Lithuania
122	6	4	5	2	2	1	5	Human	Pop1	Lithuania
227	2	4	5	2	2	1	5	Poultry	Pop2	Lithuania
227	2	4	5	2	2	1	5	Poultry	Pop2	Lithuania
227	2	4	5	2	2	1	5	Human	Pop1	Lithuania
227	2	4	5	2	2	1	5	Human	Pop1	Lithuania
227	2	4	5	2	2	1	5	Human	Pop1	Lithuania
227	2	4	5	2	2	1	5	Human	Pop1	Lithuania
227	2	4	5	2	2	1	5	Human	Pop1	Lithuania
572	62	4	5	2	2	1	5	Cattle	Pop3	Lithuania
572	62	4	5	2	2	1	5	Cattle	Pop3	Lithuania
1459	2	1	1	2	2	1	5	Human	Pop1	Lithuania
19	2	1	5	3	2	1	5	Human	Pop1	Lithuania
19	2	1	5	3	2	1	5	Human	Pop1	Lithuania
19	2	1	5	3	2	1	5	Human	Pop1	Lithuania
19	2	1	5	3	2	1	5	Human	Pop1	Lithuania
19	2	1	5	3	2	1	5	Poultry	Pop2	Lithuania
19	2	1	5	3	2	1	5	Cattle	Pop3	Lithuania
19	2	1	5	3	2	1	5	Human	Pop1	Lithuania
1943	2	1	1	3	2	226	5	Human	Pop1	Lithuania
21	2	1	1	3	2	1	5	Human	Pop1	Lithuania
21	2	1	1	3	2	1	5	Poultry	Pop2	Lithuania
21	2	1	1	3	2	1	5	Poultry	Pop2	Lithuania
21	2	1	1	3	2	1	5	Human	Pop1	Lithuania
21	2	1	1	3	2	1	5	Cattle	Pop3	Lithuania
21	2	1	1	3	2	1	5	Cattle	Pop3	Lithuania
21	2	1	1	3	2	1	5	Cattle	Pop3	Lithuania
21	2	1	1	3	2	1	5	Cattle	Pop3	Lithuania
21	2	1	1	3	2	1	5	Cattle	Pop3	Lithuania
21	2	1	1	3	2	1	5	Cattle	Pop3	Lithuania
21	2	1	1	3	2	1	5	Cattle	Pop3	Lithuania
21	2	1	1	3	2	1	5	Cattle	Pop3	Lithuania
21	2	1	1	3	2	1	5	Cattle	Pop3	Lithuania
21	2	1	1	3	2	1	5	Cattle	Pop3	Lithuania
21	2	1	1	3	2	1	5	Cattle	Pop3	Lithuania
21	2	1	1	3	2	1	5	Cattle	Pop3	Lithuania
21	2	1	1	3	2	1	5	Cattle	Pop3	Lithuania
21	2	1	1	3	2	1	5	Cattle	Pop3	Lithuania
251	2	1	5	2	2	1	5	Poultry	Pop2	Lithuania
376	2	2	1	3	2	1	5	Poultry	Pop2	Lithuania
376	2	2	1	3	2	1	5	Human	Pop1	Lithuania
376	2	2	1	3	2	1	5	Poultry	Pop2	Lithuania
376	2	2	1	3	2	1	5	Poultry	Pop2	Lithuania
50	2	1	12	3	2	1	5	Human	Pop1	Lithuania
50	2	1	12	3	2	1	5	Human	Pop1	Lithuania
50	2	1	12	3	2	1	5	Human	Pop1	Lithuania
50	2	1	12	3	2	1	5	Human	Pop1	Lithuania
50	2	1	12	3	2	1	5	Human	Pop1	Lithuania
50	2	1	12	3	2	1	5	Human	Pop1	Lithuania
50	2	1	12	3	2	1	5	Poultry	Pop2	Lithuania
50	2	1	12	3	2	1	5	Poultry	Pop2	Lithuania
50	2	1	12	3	2	1	5	Poultry	Pop2	Lithuania
50	2	1	12	3	2	1	5	Human	Pop1	Lithuania
50	2	1	12	3	2	1	5	Human	Pop1	Lithuania
50	2	1	12	3	2	1	5	Human	Pop1	Lithuania
50	2	1	12	3	2	1	5	Human	Pop1	Lithuania
50	2	1	12	3	2	1	5	Human	Pop1	Lithuania
6393	2	1	5	3	11	1	5	Human	Pop1	Lithuania
6436	2	1	12	3	2	1	386	Poultry	Pop2	Lithuania
7211	2	1	5	3	2	3	26	Poultry	Pop2	Lithuania
7216	2	1	209	3	2	1	5	Cattle	Pop3	Lithuania
1947	1	94	6	4	3	3	3	Human	Pop1	Lithuania
22	1	3	6	4	3	3	3	Human	Pop1	Lithuania
257	9	2	4	62	4	5	6	Human	Pop1	Lithuania
257	9	2	4	62	4	5	6	Human	Pop1	Lithuania
257	9	2	4	62	4	5	6	Cattle	Pop3	Lithuania
257	9	2	4	62	4	5	6	Human	Pop1	Lithuania
257	9	2	4	62	4	5	6	Human	Pop1	Lithuania
257	9	2	4	62	4	5	6	Human	Pop1	Lithuania
257	9	2	4	62	4	5	6	Cattle	Pop3	Lithuania
257	9	2	4	62	4	5	6	Cattle	Pop3	Lithuania
824	9	2	2	2	11	5	6	Poultry	Pop2	Lithuania
824	9	2	2	2	11	5	6	Human	Pop1	Lithuania
824	9	2	2	2	11	5	6	Human	Pop1	Lithuania
6382	4	2	40	4	42	51	1	Human	Pop1	Lithuania
7210	2	7	40	4	2	51	5	Poultry	Pop2	Lithuania
3285	7	2	5	2	10	3	1	Human	Pop1	Lithuania
353	7	17	5	2	10	3	6	Human	Pop1	Lithuania
353	7	17	5	2	10	3	6	Human	Pop1	Lithuania
353	7	17	5	2	10	3	6	Poultry	Pop2	Lithuania
353	7	17	5	2	10	3	6	Poultry	Pop2	Lithuania
356	14	17	5	2	11	3	6	Human	Pop1	Lithuania
5	7	2	5	2	10	3	6	Human	Pop1	Lithuania
5	7	2	5	2	10	3	6	Human	Pop1	Lithuania
5	7	2	5	2	10	3	6	Human	Pop1	Lithuania
5	7	2	5	2	10	3	6	Poultry	Pop2	Lithuania
5	7	2	5	2	10	3	6	Poultry	Pop2	Lithuania
5	7	2	5	2	10	3	6	Poultry	Pop2	Lithuania
5	7	2	5	2	10	3	6	Poultry	Pop2	Lithuania
5	7	2	5	2	10	3	6	Poultry	Pop2	Lithuania
5	7	2	5	2	10	3	6	Poultry	Pop2	Lithuania
5	7	2	5	2	10	3	6	Human	Pop1	Lithuania
5	7	2	5	2	10	3	6	Human	Pop1	Lithuania
5	7	2	5	2	10	3	6	Human	Pop1	Lithuania
5	7	2	5	2	10	3	6	Human	Pop1	Lithuania
5	7	2	5	2	10	3	6	Human	Pop1	Lithuania
5	7	2	5	2	10	3	6	Human	Pop1	Lithuania
5	7	2	5	2	10	3	6	Human	Pop1	Lithuania
5	7	2	5	2	10	3	6	Human	Pop1	Lithuania
5	7	2	5	2	10	3	6	Human	Pop1	Lithuania
5	7	2	5	2	10	3	6	Human	Pop1	Lithuania
5	7	2	5	2	10	3	6	Human	Pop1	Lithuania
5	7	2	5	2	10	3	6	Human	Pop1	Lithuania
5	7	2	5	2	10	3	6	Human	Pop1	Lithuania
5	7	2	5	2	10	3	6	Human	Pop1	Lithuania
5	7	2	5	2	10	3	6	Human	Pop1	Lithuania
5	7	2	5	2	10	3	6	Human	Pop1	Lithuania
5	7	2	5	2	10	3	6	Human	Pop1	Lithuania
5	7	2	5	2	10	3	6	Human	Pop1	Lithuania
5	7	2	5	2	10	3	6	Human	Pop1	Lithuania
5	7	2	5	2	10	3	6	Poultry	Pop2	Lithuania
5	7	2	5	2	10	3	6	Poultry	Pop2	Lithuania
5	7	2	5	2	10	3	6	Poultry	Pop2	Lithuania
5	7	2	5	2	10	3	6	Human	Pop1	Lithuania
5011	7	84	5	2	19	3	26	Poultry	Pop2	Lithuania
6413	7	17	2	15	2	3	6	Poultry	Pop2	Lithuania
6435	7	114	5	2	67	520	6	Poultry	Pop2	Lithuania
7212	7	84	5	2	19	67	6	Poultry	Pop2	Lithuania
354	8	10	2	2	11	12	6	Poultry	Pop2	Lithuania
354	8	10	2	2	11	12	6	Poultry	Pop2	Lithuania
354	8	10	2	2	11	12	6	Poultry	Pop2	Lithuania
354	8	10	2	2	11	12	6	Human	Pop1	Lithuania
6466	14	2	2	2	11	12	6	Human	Pop1	Lithuania
6784	8	10	2	2	11	5	6	Poultry	Pop2	Lithuania
7215	14	10	2	2	11	12	6	Cattle	Pop3	Lithuania
7215	14	10	2	2	11	12	6	Poultry	Pop2	Lithuania
7215	14	10	2	2	11	12	6	Cattle	Pop3	Lithuania
7215	14	10	2	2	11	12	6	Cattle	Pop3	Lithuania
7309	1	71	2	2	11	67	6	Poultry	Pop2	Lithuania
933	10	1	59	19	10	5	7	Cattle	Pop3	Lithuania
933	10	1	59	19	10	5	7	Cattle	Pop3	Lithuania
42	1	2	3	4	5	9	3	Human	Pop1	Lithuania
42	1	2	3	4	5	9	3	Human	Pop1	Lithuania
42	1	2	3	4	5	9	3	Poultry	Pop2	Lithuania
42	1	2	3	4	5	9	3	Poultry	Pop2	Lithuania
42	1	2	3	4	5	9	3	Cattle	Pop3	Lithuania
51	7	17	2	15	23	3	12	Human	Pop1	Lithuania
51	7	17	2	15	23	3	12	Human	Pop1	Lithuania
51	7	17	2	15	23	3	12	Human	Pop1	Lithuania
6391	4	17	2	15	2	3	12	Poultry	Pop2	Lithuania
6391	4	17	2	15	2	3	12	Poultry	Pop2	Lithuania
6391	4	17	2	15	2	3	12	Poultry	Pop2	Lithuania
6391	4	17	2	15	2	3	12	Poultry	Pop2	Lithuania
6391	4	17	2	15	2	3	12	Human	Pop1	Lithuania
7208	7	17	2	15	23	3	6	Poultry	Pop2	Lithuania
446	47	55	5	10	11	68	8	Human	Pop1	Lithuania
6392	47	55	2	10	11	68	8	Poultry	Pop2	Lithuania
6392	47	55	2	10	11	68	8	Human	Pop1	Lithuania
137	4	7	10	4	42	7	1	Poultry	Pop2	Lithuania
2067	4	7	10	4	1	7	172	WildBird	Pop4	Lithuania
233	2	7	10	4	1	7	1	Poultry	Pop2	Lithuania
233	2	7	10	4	1	7	1	Poultry	Pop2	Lithuania
45	4	7	10	4	1	7	1	Human	Pop1	Lithuania
583	4	7	10	4	42	51	1	Human	Pop1	Lithuania
7318	4	7	10	632	42	51	1	Cattle	Pop3	Lithuania
6467	77	30	2	2	11	59	6	Human	Pop1	Lithuania
670	77	30	2	2	89	59	6	Human	Pop1	Lithuania
464	24	2	2	2	10	3	1	Poultry	Pop2	Lithuania
464	24	2	2	2	10	3	1	Poultry	Pop2	Lithuania
464	24	2	2	2	10	3	1	Poultry	Pop2	Lithuania
464	24	2	2	2	10	3	1	Poultry	Pop2	Lithuania
464	24	2	2	2	10	3	1	Poultry	Pop2	Lithuania
464	24	2	2	2	10	3	1	Human	Pop1	Lithuania
464	24	2	2	2	10	3	1	Human	Pop1	Lithuania
464	24	2	2	2	10	3	1	Poultry	Pop2	Lithuania
464	24	2	2	2	10	3	1	Poultry	Pop2	Lithuania
464	24	2	2	2	10	3	1	Poultry	Pop2	Lithuania
464	24	2	2	2	10	3	1	Poultry	Pop2	Lithuania
464	24	2	2	2	10	3	1	Poultry	Pop2	Lithuania
464	24	2	2	2	10	3	1	Poultry	Pop2	Lithuania
464	24	2	2	2	10	3	1	Poultry	Pop2	Lithuania
464	24	2	2	2	10	3	1	Poultry	Pop2	Lithuania
38	2	4	2	2	6	1	5	Cattle	Pop3	Lithuania
38	2	4	2	2	6	1	5	Cattle	Pop3	Lithuania
38	2	4	2	2	6	1	5	Cattle	Pop3	Lithuania
429	7	4	5	2	11	1	5	Human	Pop1	Lithuania
429	7	4	5	2	11	1	5	Human	Pop1	Lithuania
429	7	4	5	2	11	1	5	Human	Pop1	Lithuania
429	7	4	5	2	11	1	5	Human	Pop1	Lithuania
429	7	4	5	2	11	1	5	Human	Pop1	Lithuania
429	7	4	5	2	11	1	5	Poultry	Pop2	Lithuania
475	2	4	1	4	19	62	5	Poultry	Pop2	Lithuania
918	2	4	1	4	19	1	5	Poultry	Pop2	Lithuania
918	2	4	1	4	19	1	5	Human	Pop1	Lithuania
918	2	4	1	4	19	1	5	Human	Pop1	Lithuania
2066	9	10	5	10	22	3	6	Human	Pop1	Lithuania
2066	9	10	5	10	22	3	6	Poultry	Pop2	Lithuania
2066	9	10	5	10	22	3	6	Human	Pop1	Lithuania
2066	9	10	5	10	22	3	6	Human	Pop1	Lithuania
305	9	53	2	10	11	3	3	Human	Pop1	Lithuania
305	9	53	2	10	11	3	3	Human	Pop1	Lithuania
607	8	2	5	53	11	3	1	Human	Pop1	Lithuania
607	8	2	5	53	11	3	1	Poultry	Pop2	Lithuania
607	8	2	5	53	11	3	1	Poultry	Pop2	Lithuania
61	1	4	2	2	6	3	17	Cattle	Pop3	Lithuania
61	1	4	2	2	6	3	17	Cattle	Pop3	Lithuania
6468	2	4	12	93	11	3	6	Human	Pop1	Lithuania
658	2	4	2	4	19	3	6	Poultry	Pop2	Lithuania
658	2	4	2	4	19	3	6	Poultry	Pop2	Lithuania
658	2	4	2	4	19	3	6	Poultry	Pop2	Lithuania
658	2	4	2	4	19	3	6	Human	Pop1	Lithuania
692	37	52	57	26	127	29	23	WildBird	Pop4	Lithuania
2111	76	22	165	98	116	86	16	WildBird	Pop4	Lithuania
2111	76	22	165	98	116	86	16	WildBird	Pop4	Lithuania
2111	76	22	165	98	116	86	16	WildBird	Pop4	Lithuania
2210	18	89	77	98	122	113	16	WildBird	Pop4	Lithuania
2311	18	33	22	98	122	17	16	WildBird	Pop4	Lithuania
6228	18	89	77	98	122	86	16	WildBird	Pop4	Lithuania
6228	18	89	77	98	122	86	16	WildBird	Pop4	Lithuania
6228	18	89	77	98	122	86	16	WildBird	Pop4	Lithuania
6397	2	22	77	98	134	17	16	WildBird	Pop4	Lithuania
6399	18	22	68	104	122	106	16	WildBird	Pop4	Lithuania
6402	18	22	22	98	138	101	16	WildBird	Pop4	Lithuania
6407	18	70	77	97	116	86	47	WildBird	Pop4	Lithuania
6408	18	22	77	98	122	17	16	WildBird	Pop4	Lithuania
6434	64	70	22	98	122	86	16	WildBird	Pop4	Lithuania
