# Supplementary material for: The source attribution analysis revealed the prevalent role of poultry over cattle and wild birds in human campylobacteriosis cases in the Baltic States
Source: PLoS One. 2020 Jul 9;15(7):e0235841. doi: 10.1371/journal.pone.0235841 (PMC7347188; doi:10.1371/journal.pone.0235841)
Supplement: S6 File — Input file with typing data for PHYLOViZ goeBURST Full MST analysis. (TAB) [file pone.0235841.s006.tab]

ST	aspA	glnA	gltA	glyA	pgm	tkt	uncA
21	2	1	1	3	2	1	5
6461	2	17	5	2	10	59	6
383	4	7	12	4	42	51	1
806	2	1	1	3	140	3	5
918	2	4	1	4	19	1	5
5	7	2	5	2	10	3	6
51	7	17	2	15	23	3	12
1519	8	1	5	3	2	1	1
19	2	1	5	3	2	1	5
50	2	1	12	3	2	1	5
267	4	7	40	4	42	51	1
572	62	4	5	2	2	1	5
49	3	1	5	17	11	11	6
464	24	2	2	2	10	3	1
883	2	17	2	3	2	1	5
11	48	7	10	4	1	7	1
45	4	7	10	4	1	7	1
137	4	7	10	4	42	7	1
583	4	7	10	4	42	51	1
429	7	4	5	2	11	1	5
61	1	4	2	2	6	3	17
257	9	2	4	62	4	5	6
353	7	17	5	2	10	3	6
356	14	17	5	2	11	3	6
354	8	10	2	2	11	12	6
8188	9	2	2	2	11	5	1
658	2	4	2	4	19	3	6
794	10	81	50	87	120	76	52
2221	2	1	84	3	19	25	57
2274	9	17	5	10	350	3	3
1721	7	78	42	4	106	12	8
2117	64	70	164	98	123	229	16
2186	64	96	22	100	134	103	16
2217	19	24	42	246	300	259	57
2743	64	19	20	100	144	54	16
2883	7	21	5	62	67	3	216
3098	19	24	23	20	397	16	15
3502	18	33	72	325	116	104	6
3546	9	17	5	10	350	335	3
3573	7	172	21	49	125	224	51
3755	64	33	22	344	122	17	16
436	7	21	5	62	4	61	44
448	61	70	22	18	2	74	47
4566	258	174	207	193	336	421	131
4596	64	33	22	401	122	427	16
4800	275	84	5	10	119	178	26
495	67	2	42	4	4	25	8
5543	18	22	22	18	194	17	16
5559	64	22	164	100	123	101	60
5590	1	2	42	450	10	9	59
5843	1	1	5	48	394	88	233
5845	18	70	164	97	115	86	47
6383	109	22	20	100	134	54	16
6384	258	174	154	193	241	375	331
6385	258	174	207	193	241	101	131
6386	64	95	20	100	514	301	60
6387	64	22	85	100	134	270	16
6388	64	105	20	77	92	103	77
6389	64	33	72	18	122	103	16
6390	64	133	20	100	134	160	16
6394	76	22	20	100	134	101	16
6395	76	33	31	104	43	109	31
6396	64	105	203	189	134	54	16
6398	64	22	121	100	134	103	16
6400	27	22	72	108	116	375	16
6401	1	111	5	48	394	88	233
6403	64	22	20	100	134	101	16
6404	112	22	77	100	134	17	16
6405	216	33	78	100	124	86	251
6406	216	150	105	109	146	390	306
6410	7	112	5	15	119	67	6
6411	1	61	4	38	517	59	35
6412	7	112	5	1	13	1	26
6415	64	105	20	100	94	103	16
6422	1	31	29	176	40	32	385
6423	18	33	20	514	1	86	16
6425	64	22	31	100	652	270	16
6427	64	95	20	100	514	101	60
6428	344	70	22	98	123	86	16
6429	112	22	77	515	134	17	16
6430	258	174	207	193	241	375	131
6431	64	449	22	111	138	17	16
6432	18	268	229	18	159	61	16
6433	216	33	78	100	124	86	256
6437	80	22	72	18	654	103	305
6438	76	22	72	98	655	518	305
6439	64	450	388	100	653	519	16
6609	18	33	22	104	116	86	16
7207	9	61	2	2	517	5	35
7209	7	112	5	15	42	67	1
7213	7	112	5	15	119	12	6
7308	275	84	5	10	19	178	26
7311	64	467	71	100	134	160	16
7312	64	22	310	255	134	204	16
7315	64	33	472	143	134	568	16
905	2	15	4	3	154	25	35
992	2	59	4	27	126	29	23
6409	2	15	4	3	154	25	23
3925	27	99	22	356	43	375	31
6414	84	141	29	28	651	136	35
220	1	6	29	2	40	32	3
2209	1	6	29	176	40	32	3
4447	1	31	29	176	40	32	3
6421	1	6	29	513	40	32	3
6424	343	6	29	512	40	32	3
6426	1	6	29	512	40	32	3
122	6	4	5	2	2	1	5
227	2	4	5	2	2	1	5
1459	2	1	1	2	2	1	5
1943	2	1	1	3	2	226	5
251	2	1	5	2	2	1	5
376	2	2	1	3	2	1	5
6393	2	1	5	3	11	1	5
6436	2	1	12	3	2	1	386
7211	2	1	5	3	2	3	26
7216	2	1	209	3	2	1	5
1947	1	94	6	4	3	3	3
22	1	3	6	4	3	3	3
824	9	2	2	2	11	5	6
6382	4	2	40	4	42	51	1
7210	2	7	40	4	2	51	5
3285	7	2	5	2	10	3	1
5011	7	84	5	2	19	3	26
6413	7	17	2	15	2	3	6
6435	7	114	5	2	67	520	6
7212	7	84	5	2	19	67	6
6466	14	2	2	2	11	12	6
6784	8	10	2	2	11	5	6
7215	14	10	2	2	11	12	6
7309	1	71	2	2	11	67	6
933	10	1	59	19	10	5	7
42	1	2	3	4	5	9	3
6391	4	17	2	15	2	3	12
7208	7	17	2	15	23	3	6
446	47	55	5	10	11	68	8
6392	47	55	2	10	11	68	8
2067	4	7	10	4	1	7	172
233	2	7	10	4	1	7	1
7318	4	7	10	632	42	51	1
6467	77	30	2	2	11	59	6
670	77	30	2	2	89	59	6
38	2	4	2	2	6	1	5
475	2	4	1	4	19	62	5
2066	9	10	5	10	22	3	6
305	9	53	2	10	11	3	3
607	8	2	5	53	11	3	1
6468	2	4	12	93	11	3	6
692	37	52	57	26	127	29	23
2111	76	22	165	98	116	86	16
2210	18	89	77	98	122	113	16
2311	18	33	22	98	122	17	16
6228	18	89	77	98	122	86	16
6397	2	22	77	98	134	17	16
6399	18	22	68	104	122	106	16
6402	18	22	22	98	138	101	16
6407	18	70	77	97	116	86	47
6408	18	22	77	98	122	17	16
6434	64	70	22	98	122	86	16
