# Supplementary material for: The source attribution analysis revealed the prevalent role of poultry over cattle and wild birds in human campylobacteriosis cases in the Baltic States
Source: PLoS One. 2020 Jul 9;15(7):e0235841. doi: 10.1371/journal.pone.0235841 (PMC7347188; doi:10.1371/journal.pone.0235841)
Supplement: S7 File — Information regarding parameters used in iSource analysis and Excel formula for random isolate selection for self-attribution analysis used in this study. (TAB) [file pone.0235841.s007.tab]

iSource Parameters
1) COMMAND:
isource.exe	input_file	output_file	1000000	50	1
2) SELECTION OF RANDOM ISOLATES USING EXCEL:
=INDEX(RANGE;RANDBETWEEN(1;COUNTA(RANGE));1)
After selecting random isolate the range was narrowed by one cell (the selected random isolate cell was deleted)
