# Supplementary material for: The source attribution analysis revealed the prevalent role of poultry over cattle and wild birds in human campylobacteriosis cases in the Baltic States
Source: PLoS One. 2020 Jul 9;15(7):e0235841. doi: 10.1371/journal.pone.0235841 (PMC7347188; doi:10.1371/journal.pone.0235841)
Supplement: S11 File — The third input file with isolate data for iSource self-attribution analysis. (TAB) [file pone.0235841.s011.tab]

ST	aspA	glnA	gltA	glyA	pgm	tkt	uncA	group
21	2	1	1	3	2	1	5	0
6461	2	17	5	2	10	59	6	1
6461	2	17	5	2	10	59	6	1
383	4	7	12	4	42	51	1	1
21	2	1	1	3	2	1	5	0
806	2	1	1	3	140	3	5	0
918	2	4	1	4	19	1	5	0
5	7	2	5	2	10	3	6	0
5	7	2	5	2	10	3	6	0
21	2	1	1	3	2	1	5	0
21	2	1	1	3	2	1	5	0
806	2	1	1	3	140	3	5	2
21	2	1	1	3	2	1	5	1
50	2	1	12	3	2	1	5	0
50	2	1	12	3	2	1	5	0
50	2	1	12	3	2	1	5	0
50	2	1	12	3	2	1	5	0
11	48	7	10	4	1	7	1	1
11	48	7	10	4	1	7	1	1
45	4	7	10	4	1	7	1	1
45	4	7	10	4	1	7	1	1
45	4	7	10	4	1	7	1	1
45	4	7	10	4	1	7	1	1
45	4	7	10	4	1	7	1	1
137	4	7	10	4	42	7	1	1
583	4	7	10	4	42	51	1	1
429	7	4	5	2	11	1	5	1
429	7	4	5	2	11	1	5	1
383	4	7	12	4	42	51	1	1
383	4	7	12	4	42	51	1	1
5	7	2	5	2	10	3	6	1
5	7	2	5	2	10	3	6	1
5	7	2	5	2	10	3	6	1
5	7	2	5	2	10	3	6	1
5	7	2	5	2	10	3	6	1
5	7	2	5	2	10	3	6	1
5	7	2	5	2	10	3	6	1
5	7	2	5	2	10	3	6	1
5	7	2	5	2	10	3	6	1
5	7	2	5	2	10	3	6	1
5	7	2	5	2	10	3	6	1
354	8	10	2	2	11	12	6	1
354	8	10	2	2	11	12	6	1
8188	9	2	2	2	11	5	1	1
8188	9	2	2	2	11	5	1	1
8188	9	2	2	2	11	5	1	1
658	2	4	2	4	19	3	6	1
794	10	81	50	87	120	76	52	1
2221	2	1	84	3	19	25	57	1
2117	64	70	164	98	123	229	16	3
2117	64	70	164	98	123	229	16	3
2186	64	96	22	100	134	103	16	3
2217	19	24	42	246	300	259	57	2
2743	64	19	20	100	144	54	16	3
2883	7	21	5	62	67	3	216	1
3098	19	24	23	20	397	16	15	0
3098	19	24	23	20	397	16	15	0
3098	19	24	23	20	397	16	15	2
3098	19	24	23	20	397	16	15	2
3098	19	24	23	20	397	16	15	2
3502	18	33	72	325	116	104	6	1
3573	7	172	21	49	125	224	51	1
3755	64	33	22	344	122	17	16	3
436	7	21	5	62	4	61	44	0
448	61	70	22	18	2	74	47	0
4566	258	174	207	193	336	421	131	3
4596	64	33	22	401	122	427	16	3
4800	275	84	5	10	119	178	26	0
5543	18	22	22	18	194	17	16	3
5559	64	22	164	100	123	101	60	3
5590	1	2	42	450	10	9	59	2
5843	1	1	5	48	394	88	233	3
5843	1	1	5	48	394	88	233	3
5845	18	70	164	97	115	86	47	3
6383	109	22	20	100	134	54	16	0
6384	258	174	154	193	241	375	331	3
6385	258	174	207	193	241	101	131	3
6386	64	95	20	100	514	301	60	0
6386	64	95	20	100	514	301	60	0
6386	64	95	20	100	514	301	60	3
6387	64	22	85	100	134	270	16	0
6387	64	22	85	100	134	270	16	3
6388	64	105	20	77	92	103	77	3
6389	64	33	72	18	122	103	16	0
6390	64	133	20	100	134	160	16	3
6394	76	22	20	100	134	101	16	0
6395	76	33	31	104	43	109	31	3
6396	64	105	203	189	134	54	16	0
6396	64	105	203	189	134	54	16	3
6398	64	22	121	100	134	103	16	0
6400	27	22	72	108	116	375	16	0
6400	27	22	72	108	116	375	16	3
6401	1	111	5	48	394	88	233	0
6403	64	22	20	100	134	101	16	3
6404	112	22	77	100	134	17	16	3
6405	216	33	78	100	124	86	251	3
6406	216	150	105	109	146	390	306	3
6410	7	112	5	15	119	67	6	1
6410	7	112	5	15	119	67	6	1
6410	7	112	5	15	119	67	6	1
6410	7	112	5	15	119	67	6	1
6410	7	112	5	15	119	67	6	1
6410	7	112	5	15	119	67	6	1
6410	7	112	5	15	119	67	6	1
6410	7	112	5	15	119	67	6	1
6410	7	112	5	15	119	67	6	1
6410	7	112	5	15	119	67	6	1
6410	7	112	5	15	119	67	6	1
6411	1	61	4	38	517	59	35	1
6411	1	61	4	38	517	59	35	1
6411	1	61	4	38	517	59	35	1
6411	1	61	4	38	517	59	35	1
6411	1	61	4	38	517	59	35	1
6411	1	61	4	38	517	59	35	1
6412	7	112	5	1	13	1	26	1
6415	64	105	20	100	94	103	16	3
6422	1	31	29	176	40	32	385	0
6422	1	31	29	176	40	32	385	3
6422	1	31	29	176	40	32	385	3
6423	18	33	20	514	1	86	16	3
6425	64	22	31	100	652	270	16	3
6427	64	95	20	100	514	101	60	3
6428	344	70	22	98	123	86	16	3
6429	112	22	77	515	134	17	16	3
6430	258	174	207	193	241	375	131	3
6431	64	449	22	111	138	17	16	3
6432	18	268	229	18	159	61	16	3
6433	216	33	78	100	124	86	256	3
6437	80	22	72	18	654	103	305	3
6438	76	22	72	98	655	518	305	3
6439	64	450	388	100	653	519	16	3
6609	18	33	22	104	116	86	16	3
7207	9	61	2	2	517	5	35	1
7209	7	112	5	15	42	67	1	0
7213	7	112	5	15	119	12	6	1
7308	275	84	5	10	19	178	26	0
7311	64	467	71	100	134	160	16	3
7312	64	22	310	255	134	204	16	3
7315	64	33	472	143	134	568	16	3
7315	64	33	472	143	134	568	16	3
905	2	15	4	3	154	25	35	3
992	2	59	4	27	126	29	23	3
6409	2	15	4	3	154	25	23	1
3925	27	99	22	356	43	375	31	3
6414	84	141	29	28	651	136	35	3
220	1	6	29	2	40	32	3	0
220	1	6	29	2	40	32	3	3
220	1	6	29	2	40	32	3	3
220	1	6	29	2	40	32	3	3
220	1	6	29	2	40	32	3	3
4447	1	31	29	176	40	32	3	0
4447	1	31	29	176	40	32	3	3
4447	1	31	29	176	40	32	3	3
4447	1	31	29	176	40	32	3	3
4447	1	31	29	176	40	32	3	3
4447	1	31	29	176	40	32	3	3
4447	1	31	29	176	40	32	3	3
4447	1	31	29	176	40	32	3	3
6421	1	6	29	513	40	32	3	3
6421	1	6	29	513	40	32	3	3
6424	343	6	29	512	40	32	3	0
6424	343	6	29	512	40	32	3	0
6424	343	6	29	512	40	32	3	0
6424	343	6	29	512	40	32	3	3
6424	343	6	29	512	40	32	3	3
6424	343	6	29	512	40	32	3	3
6424	343	6	29	512	40	32	3	3
6424	343	6	29	512	40	32	3	3
6426	1	6	29	512	40	32	3	3
227	2	4	5	2	2	1	5	1
227	2	4	5	2	2	1	5	1
572	62	4	5	2	2	1	5	0
572	62	4	5	2	2	1	5	2
19	2	1	5	3	2	1	5	1
19	2	1	5	3	2	1	5	0
21	2	1	1	3	2	1	5	1
21	2	1	1	3	2	1	5	1
21	2	1	1	3	2	1	5	0
21	2	1	1	3	2	1	5	0
21	2	1	1	3	2	1	5	0
21	2	1	1	3	2	1	5	0
21	2	1	1	3	2	1	5	0
21	2	1	1	3	2	1	5	2
21	2	1	1	3	2	1	5	2
21	2	1	1	3	2	1	5	2
21	2	1	1	3	2	1	5	2
21	2	1	1	3	2	1	5	2
21	2	1	1	3	2	1	5	2
21	2	1	1	3	2	1	5	2
21	2	1	1	3	2	1	5	2
21	2	1	1	3	2	1	5	2
251	2	1	5	2	2	1	5	1
376	2	2	1	3	2	1	5	1
376	2	2	1	3	2	1	5	1
376	2	2	1	3	2	1	5	1
50	2	1	12	3	2	1	5	1
50	2	1	12	3	2	1	5	1
50	2	1	12	3	2	1	5	1
6436	2	1	12	3	2	1	386	1
7211	2	1	5	3	2	3	26	1
7216	2	1	209	3	2	1	5	2
257	9	2	4	62	4	5	6	2
257	9	2	4	62	4	5	6	2
257	9	2	4	62	4	5	6	2
824	9	2	2	2	11	5	6	1
7210	2	7	40	4	2	51	5	1
353	7	17	5	2	10	3	6	1
353	7	17	5	2	10	3	6	1
5	7	2	5	2	10	3	6	1
5	7	2	5	2	10	3	6	1
5	7	2	5	2	10	3	6	1
5	7	2	5	2	10	3	6	1
5	7	2	5	2	10	3	6	1
5	7	2	5	2	10	3	6	1
5	7	2	5	2	10	3	6	1
5	7	2	5	2	10	3	6	1
5	7	2	5	2	10	3	6	1
5011	7	84	5	2	19	3	26	0
6413	7	17	2	15	2	3	6	1
6435	7	114	5	2	67	520	6	1
7212	7	84	5	2	19	67	6	1
354	8	10	2	2	11	12	6	0
354	8	10	2	2	11	12	6	1
354	8	10	2	2	11	12	6	1
6784	8	10	2	2	11	5	6	1
7215	14	10	2	2	11	12	6	0
7215	14	10	2	2	11	12	6	1
7215	14	10	2	2	11	12	6	0
7215	14	10	2	2	11	12	6	2
7309	1	71	2	2	11	67	6	1
933	10	1	59	19	10	5	7	0
933	10	1	59	19	10	5	7	2
42	1	2	3	4	5	9	3	1
42	1	2	3	4	5	9	3	1
42	1	2	3	4	5	9	3	2
6391	4	17	2	15	2	3	12	0
6391	4	17	2	15	2	3	12	0
6391	4	17	2	15	2	3	12	1
6391	4	17	2	15	2	3	12	1
7208	7	17	2	15	23	3	6	1
6392	47	55	2	10	11	68	8	1
137	4	7	10	4	42	7	1	1
2067	4	7	10	4	1	7	172	3
233	2	7	10	4	1	7	1	0
233	2	7	10	4	1	7	1	1
7318	4	7	10	632	42	51	1	2
464	24	2	2	2	10	3	1	0
464	24	2	2	2	10	3	1	0
464	24	2	2	2	10	3	1	0
464	24	2	2	2	10	3	1	0
464	24	2	2	2	10	3	1	0
464	24	2	2	2	10	3	1	1
464	24	2	2	2	10	3	1	1
464	24	2	2	2	10	3	1	1
464	24	2	2	2	10	3	1	1
464	24	2	2	2	10	3	1	1
464	24	2	2	2	10	3	1	1
464	24	2	2	2	10	3	1	1
464	24	2	2	2	10	3	1	1
38	2	4	2	2	6	1	5	0
38	2	4	2	2	6	1	5	2
38	2	4	2	2	6	1	5	2
429	7	4	5	2	11	1	5	1
475	2	4	1	4	19	62	5	1
918	2	4	1	4	19	1	5	1
2066	9	10	5	10	22	3	6	0
607	8	2	5	53	11	3	1	1
607	8	2	5	53	11	3	1	1
61	1	4	2	2	6	3	17	2
61	1	4	2	2	6	3	17	2
658	2	4	2	4	19	3	6	1
658	2	4	2	4	19	3	6	1
658	2	4	2	4	19	3	6	1
692	37	52	57	26	127	29	23	3
2111	76	22	165	98	116	86	16	3
2111	76	22	165	98	116	86	16	3
2111	76	22	165	98	116	86	16	3
2210	18	89	77	98	122	113	16	3
2311	18	33	22	98	122	17	16	3
6228	18	89	77	98	122	86	16	3
6228	18	89	77	98	122	86	16	3
6228	18	89	77	98	122	86	16	3
6397	2	22	77	98	134	17	16	0
6399	18	22	68	104	122	106	16	3
6402	18	22	22	98	138	101	16	0
6407	18	70	77	97	116	86	47	0
6408	18	22	77	98	122	17	16	3
6434	64	70	22	98	122	86	16	3
