# Supplementary material for: The source attribution analysis revealed the prevalent role of poultry over cattle and wild birds in human campylobacteriosis cases in the Baltic States
Source: PLoS One. 2020 Jul 9;15(7):e0235841. doi: 10.1371/journal.pone.0235841 (PMC7347188; doi:10.1371/journal.pone.0235841)
Supplement: S12 File — Modified Rscript used in this study. Original is provided with the iSource software. (R) [file pone.0235841.s012.R]

#Modified Rscript. Original provided with the iSource software (downloaded from the website http://www.dainelwilson.me.uk/software.html)
#Wilson DJ., Gabriel E, Leatherbarrow AJH, Cheesbrough J, Gee S et al. Tracing the source of campylobacteriosis. PLoS Genet 2008;4(9):e1000203. doi: 10.1371/journal.pgen.1000203

sc <- c("Poultry","Cattle","Wildbird")
ng = length(sc)
COL = c(rainbow(6),"goldenrod","purple3")
if(length(COL)!=ng) COL = rainbow(ng)
new.win = windows

mcmc_dir = "PATH_TO_INPUT_FOLDER"

fnames = c("INPUT_FILE(S)")

mcmc = NULL; fmcmc = NULL;
for(i in 1:length(fnames)) {
  fname = fnames[i]
  mcmc_file = paste(mcmc_dir,fname,sep="")
  mcmc = rbind(mcmc,read.table(mcmc_file,header=T,comment.char=""))
  fmcmc_file = paste(mcmc_dir,"f_",fname,sep="")
  fmcmc = rbind(fmcmc,read.table(fmcmc_file,header=T,comment.char=""))
  g_file = paste(mcmc_dir,"g_",fname,sep="")
  if(i==1) g = matrix(scan(g_file,what=double(0),sep="\t"),nrow=ng)
  else g = g + matrix(scan(g_file,what=double(0),sep="\t"),nrow=ng)
}
g = t(g)/length(fnames)

gd = mcmc$iter>=5000
fd = fmcmc$iter>=1000


new.win()
plot(fmcmc$f0[fd],type="l",ylim=c(0,1),col=COL[1],ylab="Proportion")
for(i in 2:ng) lines(fmcmc[fd,(1+i)],col=COL[i])


new.win()

par(mfrow=c(3,3))

for(i in 1:ng) hist(fmcmc[fd,(1+i)],30,col=COL[i],main=sc[i],prob=T,xlim=c(0,1),xlab="Proportion")


df = fmcmc[fd,2:(ng+1)]; names(df) <- sc;
(pe = apply(df,2,function(x)c("mean"=mean(x),"median"=median(x),"sd"=sd(x),quantile(x,c(.025,.975)))))


new.win()
mp = barplot(pe[1,],col=COL,ylim=c(0,1),ylab="Proportion of human cases")
segments(mp,pe[4,],mp,pe[5,],lwd=2)


new.win()

par(mfrow=c(3,3))
COLR = c(COL,"black");
for(i in 1:ng-1) {
  plot(mcmc$iter[gd],mcmc[[paste("A",i,0,"",sep=".")]][gd],type="l",col=COLR[1],ylim=c(0,1),xlab="iter",ylab="M,R",main=sc[i+1])
  for(j in 2:(ng+1)) lines(mcmc$iter[gd],mcmc[[paste("A",i,j-1,"",sep=".")]][gd],col=COLR[j])
  lines(mcmc$iter[gd],mcmc[[paste("r",i,sep="")]][gd],col="grey")
}


od = t(apply(df,1,order,decreasing=T))

apply(od,2,function(x)table(factor(x,levels=1:ng,labels=sc)))/nrow(df)
enc = apply(od,1,function(x) sum(x*((0:(ng-1))^ng)))
encmode = as.numeric(levels(factor(enc)))[which.max(table(enc))]

sc[od[which(enc==encmode)[1],]]

max(table(enc))/nrow(df)

enc_od = as.numeric(levels(factor(enc)))[order(table(enc),decreasing=TRUE)]
enc_pr = table(enc)[order(table(enc),decreasing=TRUE)]/nrow(df)
unenc_od = t(sapply(enc_od,function(i) sc[od[which(enc==i)[1],]]))

pthresh = 0.02
cbind(unenc_od,"Posterior probability"=enc_pr)[enc_pr>pthresh,]

top3 = c(1,2,3)
good = apply(od[,1:3],1,function(x)all(sort(x)==top3))
odg = od[good,1:3]
encg = apply(odg,1,function(x) sum(x*((0:2)^3)))
encg_od = as.numeric(levels(factor(encg)))[order(table(encg),decreasing=TRUE)]
encg_pr = table(encg)[order(table(encg),decreasing=TRUE)]/nrow(df)
unencg_od = t(sapply(encg_od,function(i) sc[odg[which(encg==i)[1],]]))
cbind(unencg_od,encg_pr)[1:min(4,nrow(unencg_od)),]

new.win()
par(mfrow=c(3,3))
COLR = c(COL,"black");
for(i in 0:(ng-1)) {
  wh0 = which(names(mcmc)==paste("A",i,0,"",sep="."))
  whng = which(names(mcmc)==paste("A",i,ng,"",sep="."))
  pie(apply(mcmc[gd,wh0:whng],2,mean),col=COLR,labels="",main=sc[i+1],col.main=COLR[i+1],radius=1.,border="white")
}

cod = c(1,2,3)
G = g[,cod]
od = order(G[,1]+G[,2],G[,2],G[,3])
res = 1000
tp = apply(G,1,function(x)sort(sample(1:ncol(G),res,replace=TRUE,prob=x)))
stretch = function(x,res) {
  y = floor(x*res)
  while(sum(y)<res) {
    i = which.max( abs(y/sum(y)-x) )
    y[i] = y[i]+1
  }
  rep(1:length(x),times=y)
}
tp2 = apply(G,1,stretch,res)

new.win()
image(1:nrow(G),seq(0,1,len=res),t(tp2[,od]),col=COL[cod],ylab="Source probability",xlab="Human cases",bty="n")


wm = apply(G,1,which.max)
od = rev(order(wm!=4,wm!=5,G[,1]+G[,2],G[,2],G[,3]))
new.win()
image(1:nrow(G),seq(0,1,len=res),t(tp2[,od]),col=COL[cod],ylab="Source probability",xlab="Human cases",bty="n")

colnames(g) <- sc
g
